# Supplementary material for: Detecting the effect of genetic diversity on brain composition in an Alzheimer’s disease mouse model
Source: Commun Biol. 2024 May 20;7:605. doi: 10.1038/s42003-024-06242-1 (PMC11106287; doi:10.1038/s42003-024-06242-1)
Supplement: Supplementary file 4 — Supplementary Data [file 42003_2024_6242_MOESM4_ESM.xlsx]

## Sheet: SuppData1_IntermediateHierarch
Custom brain region	root	Basic cell groups and regions	Cerebrum	Cerebral cortex	Cortical plate	Isocortex	Olfactory areas	Hippocampal formation	Hippocampal region	Ammon's horn	Dentate gyrus	Dentate gyrus, molecular layer	Dentate gyrus, polymorph layer	Dentate gyrus, granule cell layer	Fasciola cinerea	Induseum griseum	Retrohippocampal region	Entorhinal area	Parasubiculum	Postsubiculum	Presubiculum	Subiculum	Cortical subplate	Claustrum	Endopiriform nucleus	Lateral amygdalar nucleus	Basolateral amygdalar nucleus	Basomedial amygdalar nucleus	Posterior amygdalar nucleus	Cerebral nuclei	Striatum	Striatum dorsal region	Caudoputamen	Striatum ventral region	Nucleus accumbens	Fundus of striatum	Olfactory tubercle	Lateral septal complex	Striatum-like amygdalar nuclei	Pallidum	Brain stem	Interbrain	Thalamus	Thalamus, sensory-motor cortex related	Ventral group of the dorsal thalamus	Subparafascicular nucleus	Subparafascicular area	Peripeduncular nucleus	Geniculate group, dorsal thalamus
RGB colour	255;255;255	191;218;227	176;240;255	176;255;184	112;255;112	112;255;113	154;210;189	126;208;75	126;208;75	126;208;75	126;208;75	126;208;75	126;208;75	102;168;61	126;208;75	126;208;75	50;184;37	50;184;37	114;213;105	72;200;60	89;185;71	79;194;68	138;218;135	138;218;135	160;238;157	144;235;141	157;231;156	132;234;129	151;236;147	152;214;249	152;214;249	152;214;249	152;214;249	128;205;248	128;205;248	128;205;248	128;205;248	144;203;237	128;192;226	133;153;204	255;112;128	255;112;128	255;112;128	255;128;132	255;128;132	255;128;132	255;128;132	255;128;132	255;128;132
Atlas Ids	997	8	567	688	695	315	698	1089	1080	375	726	10703	10704	632	982	19	822	909	843	1037	1084	502	703	583	942	131	295	319	780	623	477	485	672	493	56	998	754	275	278	803	343	1129	549	864	637	406	609	1044	1008
						184	507			382								918							952		303											242	23	818					629	414			475
						68	151			423								926							966		311											250	292	1022					685	422			170
						667	188			463								934									451											258	536	1031					709
						500	196																															266	1105	835					718
						985	204																															310	403	342					725
						320	159																															333		298					733
						943	589																																	826					741
						648	814																																	904
						844	961																																	564
						882	619																																	596
						993	260																																	581
						656	1139																																	809
						962	631																																	351
						767	639																																	287
						1021	647
						1085	788
						453	566
						322
						353
						558
						838
						654
						702
						889
						929
						329
						981
						201
						1047
						1070
						1038
						1062
						337
						1030
						113
						1094
						1128
						478
						510
						345
						878
						657
						950
						974
						1102
						2
						369
						450
						854
						577
						625
						945
						1026
						361
						1006
						670
						1086
						1111
						9
						461
						182305689
						182305693
						182305697
						182305701
						182305705
						182305709
						182305713
						378
						873
						806
						1035
						1090
						862
						893
						1057
						36
						180
						148
						187
						638
						662
						677
						897
						1106
						1010
						1058
						857
						849
						247
						1011
						527
						600
						678
						252
						156
						243
						1002
						735
						251
						816
						847
						954
						1005
						1027
						696
						643
						759
						791
						249
						456
						1018
						959
						755
						990
						1023
						520
						598
						669
						402
						1074
						905
						1114
						233
						601
						649
						394
						281
						1066
						401
						433
						1046
						441
						409
						421
						973
						573
						613
						74
						121
						385
						593
						821
						721
						778
						33
						305
						425
						750
						269
						869
						902
						377
						393
						533
						805
						41
						501
						565
						257
						469
						312782574
						312782578
						312782582
						312782586
						312782590
						312782594
						312782598
						312782628
						312782632
						312782636
						312782640
						312782644
						312782648
						312782652
						31
						39
						935
						211
						1015
						919
						927
						48
						588
						296
						772
						810
						819
						972
						171
						304
						363
						84
						132
						44
						707
						556
						827
						1054
						1081
						714
						723
						448
						412
						630
						440
						488
						731
						484
						582
						620
						910
						746
						969
						288
						1125
						608
						680
						95
						104
						996
						328
						1101
						783
						831
						111
						120
						163
						344
						314
						119
						704
						694
						800
						675
						699
						254
						894
						671
						965
						774
						906
						279
						879
						442
						434
						545
						610
						274
						330
						886
						542
						430
						687
						590
						622
						22
						312782546
						312782550
						312782554
						312782558
						312782562
						312782566
						312782570
						417
						312782604
						312782608
						312782612
						312782616
						312782620
						312782624
						541
						97
						1127
						234
						289
						729
						786
						922
						540
						888
						692
						335
						368
						895
						836
						427
						988
						977
						1045
[truncated: 34 more columns]

## Sheet: SuppData2_QCAlignAssessments
Region	Number of Assessments Contributing to Accuracy Score (QuickNII Only)	Number of Assessments Contributing to Accuracy Score (QuickNII + VisuAlign)	Number of Assessments Contributing to Uncertainty Score (QuickNII Only)	Number of Assessments Contributing to Uncertainty Score (QuickNII + VisuAlign)
Ammons horn	10	36	10	36
Anterior group of the dorsal thalamus	10	36	10	36
Basolateral amygdalar nucleus	10	36	10	36
Basomedial amygdalar nucleus	9	36	10	36
Caudoputamen	10	36	10	36
Claustrum	10	30	10	31
Cortical subplate unassigned	10	36	10	36
Dentate gyrus granule cell layer	10	36	10	36
Dentate gyrus molecular layer	10	36	10	36
Dentate gyrus polymorph layer	10	36	10	36
Endopiriform nucleus	10	36	10	36
Entorhinal area	10	36	10	36
Epithalamus	10	36	10	36
Fasciola cinerea	2	18	2	22
fiber tracts	10	36	10	36
Fundus of striatum	10	32	10	36
Geniculate group dorsal thalamus	10	36	10	36
Geniculate group ventral thalamus	10	36	10	36
Hippocampal formation unassigned	10	36	10	36
Induseum griseum	1	9	2	12
Intralaminar nuclei of the dorsal thalamus	8	35	10	36
Isocortex	10	36	10	36
Lateral amygdalar nucleus	10	36	10	36
Lateral group of the dorsal thalamus	10	36	10	36
Lateral septal complex	10	36	10	36
Medial group of the dorsal thalamus	8	36	10	36
Medulla behavioral state related	0	2	10	3
Medulla sensory related	1	3	1	5
Midbrain behavioral state related	9	36	10	36
Midbrain motor related	10	36	10	36
Midbrain sensory related	10	36	10	36
Midbrain unassigned	10	36	10	36
Midline group of the dorsal thalamus	8	35	10	36
Nucleus accumbens	10	36	10	36
Olfactory areas	10	36	10	36
Olfactory tubercle	10	36	10	36
Pallidum	10	36	10	36
Parasubiculum	8	32	10	35
Peripeduncular nucleus	2	3	5	4
Pons behavioral state related	8	34	10	36
Pons motor related	8	36	10	36
Pons sensory related	7	34	10	35
Pons unassigned	10	35	10	36
Posterior amygdalar nucleus	8	32	10	36
Postsubiculum	10	35	10	36
Presubiculum	9	35	10	36
Reticular nucleus of the thalamus	10	36	10	36
Striatum	10	36	10	36
Striatum-like amygdalar nuclei	10	36	10	36
Subiculum	10	36	10	36
Subparafascicular area	1	9	3	9
Subparafascicular nucleus	4	26	9	31
Thalamus unassigned	10	36	10	36
Ventral group of the dorsal thalamus	10	36	10	36
ventricular systems	10	36	10	36

## Sheet: SuppData3_RegistrationDiff
Observation	pval	Region	Stain	test	comparison	test.stat	effect_size	FDR_adjusted_pval	Region_Stain	Age.Harvested
V	0.0105492	Ammon.s.horn	NeuN	Wilcoxon signed rank test with continuity correction	Load.Percentage by Registration	174	0.404343	0.0237789	Ammon.s.horn_NeuN	14
V1	0.000111577	Anterior.group.of.the.dorsal.thalamus	NeuN	Wilcoxon signed rank test with continuity correction	Load.Percentage by Registration	209	0.610941	0.0010654	Anterior.group.of.the.dorsal.thalamus_NeuN	14
V2	0.000151093	Basolateral.amygdalar.nucleus	NeuN	Wilcoxon signed rank test with continuity correction	Load.Percentage by Registration	207	0.599136	0.0010654	Basolateral.amygdalar.nucleus_NeuN	14
V3	0.161521	Basomedial.amygdalar.nucleus	NeuN	Wilcoxon signed rank test with continuity correction	Load.Percentage by Registration	143	0.221356	0.244056	Basomedial.amygdalar.nucleus_NeuN	14
V4	0.000111577	Caudoputamen	NeuN	Wilcoxon signed rank test with continuity correction	Load.Percentage by Registration	209	0.610941	0.0010654	Caudoputamen_NeuN	14
V5	0.0216782	Claustrum	NeuN	Wilcoxon signed rank test with continuity correction	Load.Percentage by Registration	167	0.363023	0.0428886	Claustrum_NeuN	14
V6	0.614268	Cortex	NeuN	Wilcoxon signed rank test with continuity correction	Load.Percentage by Registration	91	0.079688	0.718824	Cortex_NeuN	14
V7	0.00848955	Cortical.subplate	NeuN	Wilcoxon signed rank test with continuity correction	Load.Percentage by Registration	176	0.416148	0.019785	Cortical.subplate_NeuN	14
V8	0.000111577	Dentate.gyrus..granule.cell.layer	NeuN	Wilcoxon signed rank test with continuity correction	Load.Percentage by Registration	209	0.610941	0.0010654	Dentate.gyrus..granule.cell.layer_NeuN	14
V9	9.57e-05	Dentate.gyrus..molecular.layer	NeuN	Wilcoxon signed rank test with continuity correction	Load.Percentage by Registration	0	0.616844	0.0010654	Dentate.gyrus..molecular.layer_NeuN	14
V10	0.000151093	Dentate.gyrus..polymorph.layer	NeuN	Wilcoxon signed rank test with continuity correction	Load.Percentage by Registration	3	0.599136	0.0010654	Dentate.gyrus..polymorph.layer_NeuN	14
V11	0.466622	Endopiriform.nucleus	NeuN	Wilcoxon signed rank test with continuity correction	Load.Percentage by Registration	125	0.115105	0.594078	Endopiriform.nucleus_NeuN	14
V12	0.0196328	Entorhinal.area	NeuN	Wilcoxon signed rank test with continuity correction	Load.Percentage by Registration	168	0.368926	0.0399928	Entorhinal.area_NeuN	14
V13	0.000129926	Epithalamus	NeuN	Wilcoxon signed rank test with continuity correction	Load.Percentage by Registration	208	0.605038	0.0010654	Epithalamus_NeuN	14
V14	9.57e-05	fiber.tracts	NeuN	Wilcoxon signed rank test with continuity correction	Load.Percentage by Registration	0	0.616844	0.0010654	fiber.tracts_NeuN	14
V15	0.0160421	Fundus.of.striatum	NeuN	Wilcoxon signed rank test with continuity correction	Load.Percentage by Registration	170	0.380731	0.033421	Fundus.of.striatum_NeuN	14
V16	0.0701975	Geniculate.group..dorsal.thalamus	NeuN	Wilcoxon signed rank test with continuity correction	Load.Percentage by Registration	154	0.286286	0.116291	Geniculate.group..dorsal.thalamus_NeuN	14
V17	0.00141319	Geniculate.group..ventral.thalamus	NeuN	Wilcoxon signed rank test with continuity correction	Load.Percentage by Registration	191	0.504691	0.00462652	Geniculate.group..ventral.thalamus_NeuN	14
V18	0.000418811	Hippo	NeuN	Wilcoxon signed rank test with continuity correction	Load.Percentage by Registration	200	0.557816	0.00209406	Hippo_NeuN	14
V19	0.000481929	Hippocampal.formation	NeuN	Wilcoxon signed rank test with continuity correction	Load.Percentage by Registration	11	0.551913	0.00213969	Hippocampal.formation_NeuN	14
V20	0.000203525	Hypothalamus	NeuN	Wilcoxon signed rank test with continuity correction	Load.Percentage by Registration	205	0.58733	0.00130161	Hypothalamus_NeuN	14
V21	0.672629	Induseum.griseum	NeuN	Wilcoxon signed rank test with continuity correction	Load.Percentage by Registration	84	0.0668099	0.767522	Induseum.griseum_NeuN	14
V22	0.00182529	Intralaminar.nuclei.of.the.dorsal.thalamus	NeuN	Wilcoxon signed rank test with continuity correction	Load.Percentage by Registration	189	0.492885	0.00576961	Intralaminar.nuclei.of.the.dorsal.thalamus_NeuN	14
V23	0.513549	Isocortex	NeuN	Wilcoxon signed rank test with continuity correction	Load.Percentage by Registration	87	0.103299	0.630473	Isocortex_NeuN	14
V24	0.000129926	Lateral.amygdalar.nucleus	NeuN	Wilcoxon signed rank test with continuity correction	Load.Percentage by Registration	208	0.605038	0.0010654	Lateral.amygdalar.nucleus_NeuN	14
V25	0.00234534	Lateral.group.of.the.dorsal.thalamus	NeuN	Wilcoxon signed rank test with continuity correction	Load.Percentage by Registration	23	0.481079	0.00701053	Lateral.group.of.the.dorsal.thalamus_NeuN	14
V26	0.00265336	Lateral.septal.complex	NeuN	Wilcoxon signed rank test with continuity correction	Load.Percentage by Registration	186	0.475176	0.00752243	Lateral.septal.complex_NeuN	14
V27	0.513549	Medial.group.of.the.dorsal.thalamus	NeuN	Wilcoxon signed rank test with continuity correction	Load.Percentage by Registration	123	0.103299	0.630473	Medial.group.of.the.dorsal.thalamus_NeuN	14
V28	0.000151093	Mid_Hind_Medulla	NeuN	Wilcoxon signed rank test with continuity correction	Load.Percentage by Registration	207	0.599136	0.0010654	Mid_Hind_Medulla_NeuN	14
V29	0.000833949	Midbrain	NeuN	Wilcoxon signed rank test with continuity correction	Load.Percentage by Registration	195	0.528302	0.00323008	Midbrain_NeuN	14
V30	0.000235745	Midbrain..behavioral.state.related	NeuN	Wilcoxon signed rank test with continuity correction	Load.Percentage by Registration	204	0.581427	0.00140935	Midbrain..behavioral.state.related_NeuN	14
V31	0.00848955	Midbrain..motor.related	NeuN	Wilcoxon signed rank test with continuity correction	Load.Percentage by Registration	176	0.416148	0.019785	Midbrain..motor.related_NeuN	14
V32	0.000953358	Midbrain..sensory.related	NeuN	Wilcoxon signed rank test with continuity correction	Load.Percentage by Registration	194	0.522399	0.00354288	Midbrain..sensory.related_NeuN	14
V33	0.150631	Midline.group.of.the.dorsal.thalamus	NeuN	Wilcoxon signed rank test with continuity correction	Load.Percentage by Registration	144	0.227258	0.228859	Midline.group.of.the.dorsal.thalamus_NeuN	14
V34	0.287337	Nucleus.accumbens	NeuN	Wilcoxon signed rank test with continuity correction	Load.Percentage by Registration	134	0.16823	0.393123	Nucleus.accumbens_NeuN	14
V35	0.000111577	Olfactory.areas	NeuN	Wilcoxon signed rank test with continuity correction	Load.Percentage by Registration	1	0.610941	0.0010654	Olfactory.areas_NeuN	14
V36	0.0216782	Olfactory.tubercle	NeuN	Wilcoxon signed rank test with continuity correction	Load.Percentage by Registration	43	0.363023	0.0428886	Olfactory.tubercle_NeuN	14
V37	0.00207039	Pallidum	NeuN	Wilcoxon signed rank test with continuity correction	Load.Percentage by Registration	22	0.486982	0.00628652	Pallidum_NeuN	14
V38	0.0346252	Parasubiculum	NeuN	Wilcoxon signed rank test with continuity correction	Load.Percentage by Registration	42	0.33405	0.0634795	Parasubiculum_NeuN	14
V39	9.57e-05	Pons	NeuN	Wilcoxon signed rank test with continuity correction	Load.Percentage by Registration	210	0.616844	0.0010654	Pons_NeuN	14
V40	0.00265336	Pons..behavioral.state.related	NeuN	Wilcoxon signed rank test with continuity correction	Load.Percentage by Registration	186	0.475176	0.00752243	Pons..behavioral.state.related_NeuN	14
V41	9.57e-05	Pons..motor.related	NeuN	Wilcoxon signed rank test with continuity correction	Load.Percentage by Registration	210	0.616844	0.0010654	Pons..motor.related_NeuN	14
V42	0.856297	Pons..sensory.related	NeuN	Wilcoxon signed rank test with continuity correction	Load.Percentage by Registration	90	0.0286328	0.902229	Pons..sensory.related_NeuN	14
V43	0.27076	Posterior.amygdalar.nucleus	NeuN	Wilcoxon signed rank test with continuity correction	Load.Percentage by Registration	135	0.174133	0.379893	Posterior.amygdalar.nucleus_NeuN	14
V44	0.00299796	Postsubiculum	NeuN	Wilcoxon signed rank test with continuity correction	Load.Percentage by Registration	185	0.469274	0.00824438	Postsubiculum_NeuN	14
V45	0.588284	Presubiculum	NeuN	Wilcoxon signed rank test with continuity correction	Load.Percentage by Registration	120	0.0855908	0.700339	Presubiculum_NeuN	14
V46	9.57e-05	Reticular.nucleus.of.the.thalamus	NeuN	Wilcoxon signed rank test with continuity correction	Load.Percentage by Registration	210	0.616844	0.0010654	Reticular.nucleus.of.the.thalamus_NeuN	14
V47	0.000111577	Striatum	NeuN	Wilcoxon signed rank test with continuity correction	Load.Percentage by Registration	1	0.610941	0.0010654	Striatum_NeuN	14
V48	0.000418811	Striatum.like.amygdalar.nuclei	NeuN	Wilcoxon signed rank test with continuity correction	Load.Percentage by Registration	10	0.557816	0.00209406	Striatum.like.amygdalar.nuclei_NeuN	14
V49	0.0825693	Striatum_Pallidum	NeuN	Wilcoxon signed rank test with continuity correction	Load.Percentage by Registration	58	0.274481	0.133568	Striatum_Pallidum_NeuN	14
V50	0.695063	Subiculum	NeuN	Wilcoxon signed rank test with continuity correction	Load.Percentage by Registration	94	0.0619795	0.777002	Subiculum_NeuN	14
V51	0.000129926	Subparafascicular.nucleus	NeuN	Wilcoxon signed rank test with continuity correction	Load.Percentage by Registration	208	0.605038	0.0010654	Subparafascicular.nucleus_NeuN	14
V52	0.000111577	Thalamus	NeuN	Wilcoxon signed rank test with continuity correction	Load.Percentage by Registration	209	0.610941	0.0010654	Thalamus_NeuN	14
V53	0.000151093	Ventral.group.of.the.dorsal.thalamus	NeuN	Wilcoxon signed rank test with continuity correction	Load.Percentage by Registration	207	0.599136	0.0010654	Ventral.group.of.the.dorsal.thalamus_NeuN	14
V54	9.57e-05	ventricular.systems	NeuN	Wilcoxon signed rank test with continuity correction	Load.Percentage by Registration	0	0.616844	0.0010654	ventricular.systems_NeuN	14
V55	0.0825693	Ammon.s.horn	GFAP	Wilcoxon signed rank test with continuity correction	Load.Percentage by Registration	152	0.274481	0.133568	Ammon.s.horn_GFAP	14
V56	0.000953358	Anterior.group.of.the.dorsal.thalamus	GFAP	Wilcoxon signed rank test with continuity correction	Load.Percentage by Registration	16	0.522399	0.00354288	Anterior.group.of.the.dorsal.thalamus_GFAP	14
V57	0.000728542	Basolateral.amygdalar.nucleus	GFAP	Wilcoxon signed rank test with continuity correction	Load.Percentage by Registration	196	0.534205	0.00294631	Basolateral.amygdalar.nucleus_GFAP	14
V58	0.00299796	Basomedial.amygdalar.nucleus	GFAP	Wilcoxon signed rank test with continuity correction	Load.Percentage by Registration	25	0.469274	0.00824438	Basomedial.amygdalar.nucleus_GFAP	14
V59	0.000315047	Caudoputamen	GFAP	Wilcoxon signed rank test with continuity correction	Load.Percentage by Registration	8	0.569621	0.00180496	Caudoputamen_GFAP	14
V60	0.00207039	Claustrum	GFAP	Wilcoxon signed rank test with continuity correction	Load.Percentage by Registration	188	0.486982	0.00628652	Claustrum_GFAP	14
V61	0.985107	Cortex	GFAP	Wilcoxon signed rank test with continuity correction	Load.Percentage by Registration	104	0.00295141	0.992324	Cortex_GFAP	14
V62	0.0966524	Cortical.subplate	GFAP	Wilcoxon signed rank test with continuity correction	Load.Percentage by Registration	60	0.262675	0.154532	Cortical.subplate_GFAP	14
V63	0.000129926	Dentate.gyrus..granule.cell.layer	GFAP	Wilcoxon signed rank test with continuity correction	Load.Percentage by Registration	2	0.605038	0.0010654	Dentate.gyrus..granule.cell.layer_GFAP	14
V64	0.341106	Dentate.gyrus..molecular.layer	GFAP	Wilcoxon signed rank test with continuity correction	Load.Percentage by Registration	131	0.150522	0.461874	Dentate.gyrus..molecular.layer_GFAP	14
V65	0.000111577	Dentate.gyrus..polymorph.layer	GFAP	Wilcoxon signed rank test with continuity correction	Load.Percentage by Registration	209	0.610941	0.0010654	Dentate.gyrus..polymorph.layer_GFAP	14
V66	0.360375	Endopiriform.nucleus	GFAP	Wilcoxon signed rank test with continuity correction	Load.Percentage by Registration	80	0.144619	0.478759	Endopiriform.nucleus_GFAP	14
V67	0.779481	Entorhinal.area	GFAP	Wilcoxon signed rank test with continuity correction	Load.Percentage by Registration	113	0.0442711	0.843927	Entorhinal.area_GFAP	14
V68	0.00265336	Epithalamus	GFAP	Wilcoxon signed rank test with continuity correction	Load.Percentage by Registration	186	0.475176	0.00752243	Epithalamus_GFAP	14
V69	0.000953358	fiber.tracts	GFAP	Wilcoxon signed rank test with continuity correction	Load.Percentage by Registration	194	0.522399	0.00354288	fiber.tracts_GFAP	14
V70	0.506693	Fundus.of.striatum	GFAP	Wilcoxon signed rank test with continuity correction	Load.Percentage by Registration	78	0.104987	0.630473	Fundus.of.striatum_GFAP	14
V71	0.562821	Geniculate.group..dorsal.thalamus	GFAP	Wilcoxon signed rank test with continuity correction	Load.Percentage by Registration	121	0.0914936	0.672938	Geniculate.group..dorsal.thalamus_GFAP	14
V72	0.344306	Geniculate.group..ventral.thalamus	GFAP	Wilcoxon signed rank test with continuity correction	Load.Percentage by Registration	71	0.149527	0.461874	Geniculate.group..ventral.thalamus_GFAP	14
V73	0.0382689	Hippo	GFAP	Wilcoxon signed rank test with continuity correction	Load.Percentage by Registration	161	0.327606	0.0687839	Hippo_GFAP	14
V74	0.400917	Hippocampal.formation	GFAP	Wilcoxon signed rank test with continuity correction	Load.Percentage by Registration	82	0.132813	0.522522	Hippocampal.formation_GFAP	14
V75	0.011737	Hypothalamus	GFAP	Wilcoxon signed rank test with continuity correction	Load.Percentage by Registration	37	0.39844	0.0258213	Hypothalamus_GFAP	14
V76	0.0800261	Induseum.griseum	GFAP	Wilcoxon signed rank test with continuity correction	Load.Percentage by Registration	139	0.276784	0.130995	Induseum.griseum_GFAP	14
V77	0.00338292	Intralaminar.nuclei.of.the.dorsal.thalamus	GFAP	Wilcoxon signed rank test with continuity correction	Load.Percentage by Registration	184	0.463371	0.00894523	Intralaminar.nuclei.of.the.dorsal.thalamus_GFAP	14
V78	0.866586	Isocortex	GFAP	Wilcoxon signed rank test with continuity correction	Load.Percentage by Registration	100	0.0265627	0.909584	Isocortex_GFAP	14
V79	0.00108844	Lateral.amygdalar.nucleus	GFAP	Wilcoxon signed rank test with continuity correction	Load.Percentage by Registration	17	0.516496	0.00393844	Lateral.amygdalar.nucleus_GFAP	14
V80	0.837315	Lateral.group.of.the.dorsal.thalamus	GFAP	Wilcoxon signed rank test with continuity correction	Load.Percentage by Registration	99	0.0324655	0.885621	Lateral.group.of.the.dorsal.thalamus_GFAP	14
V81	0.197754	Lateral.septal.complex	GFAP	Wilcoxon signed rank test with continuity correction	Load.Percentage by Registration	140	0.203647	0.284724	Lateral.septal.complex_GFAP	14
V82	0.640744	Medial.group.of.the.dorsal.thalamus	GFAP	Wilcoxon signed rank test with continuity correction	Load.Percentage by Registration	92	0.0737852	0.74348	Medial.group.of.the.dorsal.thalamus_GFAP	14
V83	0.000315047	Mid_Hind_Medulla	GFAP	Wilcoxon signed rank test with continuity correction	Load.Percentage by Registration	202	0.569621	0.00180496	Mid_Hind_Medulla_GFAP	14
V84	0.104382	Midbrain	GFAP	Wilcoxon signed rank test with continuity correction	Load.Percentage by Registration	149	0.256772	0.165925	Midbrain_GFAP	14
V85	0.0545262	Midbrain..behavioral.state.related	GFAP	Wilcoxon signed rank test with continuity correction	Load.Percentage by Registration	157	0.303995	0.0955077	Midbrain..behavioral.state.related_GFAP	14
V86	0.00207039	Midbrain..motor.related	GFAP	Wilcoxon signed rank test with continuity correction	Load.Percentage by Registration	188	0.486982	0.00628652	Midbrain..motor.related_GFAP	14
V87	0.0105492	Midbrain..sensory.related	GFAP	Wilcoxon signed rank test with continuity correction	Load.Percentage by Registration	36	0.404343	0.0237789	Midbrain..sensory.related_GFAP	14
V88	0.0255199	Midline.group.of.the.dorsal.thalamus	GFAP	Wilcoxon signed rank test with continuity correction	Load.Percentage by Registration	39	0.353138	0.0483998	Midline.group.of.the.dorsal.thalamus_GFAP	14
V89	0.779481	Nucleus.accumbens	GFAP	Wilcoxon signed rank test with continuity correction	Load.Percentage by Registration	113	0.0442711	0.843927	Nucleus.accumbens_GFAP	14
V90	0.0646071	Olfactory.areas	GFAP	Wilcoxon signed rank test with continuity correction	Load.Percentage by Registration	55	0.292189	0.109673	Olfactory.areas_GFAP	14
V91	0.513549	Olfactory.tubercle	GFAP	Wilcoxon signed rank test with continuity correction	Load.Percentage by Registration	87	0.103299	0.630473	Olfactory.tubercle_GFAP	14
V92	0.011737	Pallidum	GFAP	Wilcoxon signed rank test with continuity correction	Load.Percentage by Registration	173	0.39844	0.0258213	Pallidum_GFAP	14
V93	0.887069	Parasubiculum	GFAP	Wilcoxon signed rank test with continuity correction	Load.Percentage by Registration	73	0.0224544	0.927543	Parasubiculum_GFAP	14
V94	0.00055383	Pons	GFAP	Wilcoxon signed rank test with continuity correction	Load.Percentage by Registration	198	0.54601	0.00230763	Pons_GFAP	14
V95	0.0611146	Pons..behavioral.state.related	GFAP	Wilcoxon signed rank test with continuity correction	Load.Percentage by Registration	129	0.296094	0.105041	Pons..behavioral.state.related_GFAP	14
V96	0.000168126	Pons..motor.related	GFAP	Wilcoxon signed rank test with continuity correction	Load.Percentage by Registration	189	0.594926	0.00115587	Pons..motor.related_GFAP	14
V97	0.0244914	Pons..sensory.related	GFAP	Wilcoxon signed rank test with continuity correction	Load.Percentage by Registration	24	0.355651	0.0470989	Pons..sensory.related_GFAP	14
V98	0.0216782	Posterior.amygdalar.nucleus	GFAP	Wilcoxon signed rank test with continuity correction	Load.Percentage by Registration	43	0.363023	0.0428886	Posterior.amygdalar.nucleus_GFAP	14
V99	0.0893877	Postsubiculum	GFAP	Wilcoxon signed rank test with continuity correction	Load.Percentage by Registration	151	0.268578	0.143752	Postsubiculum_GFAP	14
V100	0.0593894	Presubiculum	GFAP	Wilcoxon signed rank test with continuity correction	Load.Percentage by Registration	156	0.298092	0.102717	Presubiculum_GFAP	14
V101	0.92564	Reticular.nucleus.of.the.thalamus	GFAP	Wilcoxon signed rank test with continuity correction	Load.Percentage by Registration	108	0.014757	0.953375	Reticular.nucleus.of.the.thalamus_GFAP	14
V102	0.955343	Striatum	GFAP	Wilcoxon signed rank test with continuity correction	Load.Percentage by Registration	103	0.00885422	0.969444	Striatum_GFAP	14
V103	0.000111577	Striatum.like.amygdalar.nuclei	GFAP	Wilcoxon signed rank test with continuity correction	Load.Percentage by Registration	1	0.610941	0.0010654	Striatum.like.amygdalar.nuclei_GFAP	14
V104	0.00124104	Striatum_Pallidum	GFAP	Wilcoxon signed rank test with continuity correction	Load.Percentage by Registration	18	0.510593	0.00426608	Striatum_Pallidum_GFAP	14
V105	0.444081	Subiculum	GFAP	Wilcoxon signed rank test with continuity correction	Load.Percentage by Registration	126	0.121008	0.568011	Subiculum_GFAP	14
V106	0.537902	Subparafascicular.nucleus	GFAP	Wilcoxon signed rank test with continuity correction	Load.Percentage by Registration	88	0.0973964	0.648785	Subparafascicular.nucleus_GFAP	14
V107	0.150631	Thalamus	GFAP	Wilcoxon signed rank test with continuity correction	Load.Percentage by Registration	66	0.227258	0.228859	Thalamus_GFAP	14
V108	0.0160421	Ventral.group.of.the.dorsal.thalamus	GFAP	Wilcoxon signed rank test with continuity correction	Load.Percentage by Registration	40	0.380731	0.033421	Ventral.group.of.the.dorsal.thalamus_GFAP	14
V109	9.57e-05	ventricular.systems	GFAP	Wilcoxon signed rank test with continuity correction	Load.Percentage by Registration	0	0.616844	0.0010654	ventricular.systems_GFAP	14
V110	0.000203525	Ammon.s.horn	Iba1	Wilcoxon signed rank test with continuity correction	Load.Percentage by Registration	205	0.58733	0.00130161	Ammon.s.horn_Iba1	14
V111	0.140309	Anterior.group.of.the.dorsal.thalamus	Iba1	Wilcoxon signed rank test with continuity correction	Load.Percentage by Registration	145	0.233161	0.21677	Anterior.group.of.the.dorsal.thalamus_Iba1	14
V112	0.0289651	Basolateral.amygdalar.nucleus	Iba1	Wilcoxon signed rank test with continuity correction	Load.Percentage by Registration	164	0.345315	0.0541864	Basolateral.amygdalar.nucleus_Iba1	14
V113	0.0701975	Basomedial.amygdalar.nucleus	Iba1	Wilcoxon signed rank test with continuity correction	Load.Percentage by Registration	56	0.286286	0.116291	Basomedial.amygdalar.nucleus_Iba1	14
V114	0.000129926	Caudoputamen	Iba1	Wilcoxon signed rank test with continuity correction	Load.Percentage by Registration	208	0.605038	0.0010654	Caudoputamen_Iba1	14
V115	0.130541	Claustrum	Iba1	Wilcoxon signed rank test with continuity correction	Load.Percentage by Registration	146	0.239064	0.205122	Claustrum_Iba1	14
V116	0.513549	Cortex	Iba1	Wilcoxon signed rank test with continuity correction	Load.Percentage by Registration	123	0.103299	0.630473	Cortex_Iba1	14
V117	0.985107	Cortical.subplate	Iba1	Wilcoxon signed rank test with continuity correction	Load.Percentage by Registration	104	0.00295141	0.992324	Cortical.subplate_Iba1	14
V118	0.000418811	Dentate.gyrus..granule.cell.layer	Iba1	Wilcoxon signed rank test with continuity correction	Load.Percentage by Registration	10	0.557816	0.00209406	Dentate.gyrus..granule.cell.layer_Iba1	14
V119	0.000481929	Dentate.gyrus..molecular.layer	Iba1	Wilcoxon signed rank test with continuity correction	Load.Percentage by Registration	199	0.551913	0.00213969	Dentate.gyrus..molecular.layer_Iba1	14
V120	9.57e-05	Dentate.gyrus..polymorph.layer	Iba1	Wilcoxon signed rank test with continuity correction	Load.Percentage by Registration	210	0.616844	0.0010654	Dentate.gyrus..polymorph.layer_Iba1	14
V121	0.172995	Endopiriform.nucleus	Iba1	Wilcoxon signed rank test with continuity correction	Load.Percentage by Registration	68	0.215453	0.255773	Endopiriform.nucleus_Iba1	14
V122	0.0239066	Entorhinal.area	Iba1	Wilcoxon signed rank test with continuity correction	Load.Percentage by Registration	166	0.35712	0.0466264	Entorhinal.area_Iba1	14
V123	0.011737	Epithalamus	Iba1	Wilcoxon signed rank test with continuity correction	Load.Percentage by Registration	173	0.39844	0.0258213	Epithalamus_Iba1	14
V124	0.00338292	fiber.tracts	Iba1	Wilcoxon signed rank test with continuity correction	Load.Percentage by Registration	26	0.463371	0.00894523	fiber.tracts_Iba1	14
V125	0.640744	Fundus.of.striatum	Iba1	Wilcoxon signed rank test with continuity correction	Load.Percentage by Registration	92	0.0737852	0.74348	Fundus.of.striatum_Iba1	14
V126	0.955343	Geniculate.group..dorsal.thalamus	Iba1	Wilcoxon signed rank test with continuity correction	Load.Percentage by Registration	103	0.00885422	0.969444	Geniculate.group..dorsal.thalamus_Iba1	14
V127	0.0418881	Geniculate.group..ventral.thalamus	Iba1	Wilcoxon signed rank test with continuity correction	Load.Percentage by Registration	160	0.321703	0.0743175	Geniculate.group..ventral.thalamus_Iba1	14
V128	0.000833949	Hippo	Iba1	Wilcoxon signed rank test with continuity correction	Load.Percentage by Registration	195	0.528302	0.00323008	Hippo_Iba1	14
V129	0.750995	Hippocampal.formation	Iba1	Wilcoxon signed rank test with continuity correction	Load.Percentage by Registration	96	0.0501739	0.826094	Hippocampal.formation_Iba1	14
V130	0.000833949	Hypothalamus	Iba1	Wilcoxon signed rank test with continuity correction	Load.Percentage by Registration	195	0.528302	0.00323008	Hypothalamus_Iba1	14
V131	0.0138326	Induseum.griseum	Iba1	Wilcoxon signed rank test with continuity correction	Load.Percentage by Registration	129	0.38921	0.0294881	Induseum.griseum_Iba1	14
V132	0.695063	Intralaminar.nuclei.of.the.dorsal.thalamus	Iba1	Wilcoxon signed rank test with continuity correction	Load.Percentage by Registration	116	0.0619795	0.777002	Intralaminar.nuclei.of.the.dorsal.thalamus_Iba1	14
V133	0.695063	Isocortex	Iba1	Wilcoxon signed rank test with continuity correction	Load.Percentage by Registration	116	0.0619795	0.777002	Isocortex_Iba1	14
V134	0.0761787	Lateral.amygdalar.nucleus	Iba1	Wilcoxon signed rank test with continuity correction	Load.Percentage by Registration	57	0.280384	0.125444	Lateral.amygdalar.nucleus_Iba1	14
V135	0.667686	Lateral.group.of.the.dorsal.thalamus	Iba1	Wilcoxon signed rank test with continuity correction	Load.Percentage by Registration	117	0.0678824	0.765057	Lateral.group.of.the.dorsal.thalamus_Iba1	14
V136	0.150631	Lateral.septal.complex	Iba1	Wilcoxon signed rank test with continuity correction	Load.Percentage by Registration	144	0.227258	0.228859	Lateral.septal.complex_Iba1	14
V137	0.0144736	Medial.group.of.the.dorsal.thalamus	Iba1	Wilcoxon signed rank test with continuity correction	Load.Percentage by Registration	171	0.386634	0.0306172	Medial.group.of.the.dorsal.thalamus_Iba1	14
V138	0.000481929	Mid_Hind_Medulla	Iba1	Wilcoxon signed rank test with continuity correction	Load.Percentage by Registration	199	0.551913	0.00213969	Mid_Hind_Medulla_Iba1	14
V139	0.00541444	Midbrain	Iba1	Wilcoxon signed rank test with continuity correction	Load.Percentage by Registration	180	0.43976	0.0135361	Midbrain_Iba1	14
V140	0.140309	Midbrain..behavioral.state.related	Iba1	Wilcoxon signed rank test with continuity correction	Load.Percentage by Registration	145	0.233161	0.21677	Midbrain..behavioral.state.related_Iba1	14
V141	0.00679723	Midbrain..motor.related	Iba1	Wilcoxon signed rank test with continuity correction	Load.Percentage by Registration	178	0.427954	0.0166896	Midbrain..motor.related_Iba1	14
V142	0.0545262	Midbrain..sensory.related	Iba1	Wilcoxon signed rank test with continuity correction	Load.Percentage by Registration	157	0.303995	0.0955077	Midbrain..sensory.related_Iba1	14
V143	0.667686	Midline.group.of.the.dorsal.thalamus	Iba1	Wilcoxon signed rank test with continuity correction	Load.Percentage by Registration	93	0.0678824	0.765057	Midline.group.of.the.dorsal.thalamus_Iba1	14
V144	0.955343	Nucleus.accumbens	Iba1	Wilcoxon signed rank test with continuity correction	Load.Percentage by Registration	103	0.00885422	0.969444	Nucleus.accumbens_Iba1	14
V145	0.172995	Olfactory.areas	Iba1	Wilcoxon signed rank test with continuity correction	Load.Percentage by Registration	68	0.215453	0.255773	Olfactory.areas_Iba1	14
V146	0.0646071	Olfactory.tubercle	Iba1	Wilcoxon signed rank test with continuity correction	Load.Percentage by Registration	55	0.292189	0.109673	Olfactory.tubercle_Iba1	14
V147	0.00124104	Pallidum	Iba1	Wilcoxon signed rank test with continuity correction	Load.Percentage by Registration	192	0.510593	0.00426608	Pallidum_Iba1	14
V148	0.393551	Parasubiculum	Iba1	Wilcoxon signed rank test with continuity correction	Load.Percentage by Registration	51	0.134902	0.517831	Parasubiculum_Iba1	14
V149	0.000481929	Pons	Iba1	Wilcoxon signed rank test with continuity correction	Load.Percentage by Registration	199	0.551913	0.00213969	Pons_Iba1	14
V150	0.0244914	Pons..behavioral.state.related	Iba1	Wilcoxon signed rank test with continuity correction	Load.Percentage by Registration	112	0.355651	0.0470989	Pons..behavioral.state.related_Iba1	14
V151	0.000499641	Pons..motor.related	Iba1	Wilcoxon signed rank test with continuity correction	Load.Percentage by Registration	182	0.550386	0.00218097	Pons..motor.related_Iba1	14
V152	0.0134874	Pons..sensory.related	Iba1	Wilcoxon signed rank test with continuity correction	Load.Percentage by Registration	16	0.390642	0.0289768	Pons..sensory.related_Iba1	14
V153	0.225011	Posterior.amygdalar.nucleus	Iba1	Wilcoxon signed rank test with continuity correction	Load.Percentage by Registration	72	0.191841	0.320611	Posterior.amygdalar.nucleus_Iba1	14
V154	0.287337	Postsubiculum	Iba1	Wilcoxon signed rank test with continuity correction	Load.Percentage by Registration	134	0.16823	0.393123	Postsubiculum_Iba1	14
V155	0.537902	Presubiculum	Iba1	Wilcoxon signed rank test with continuity correction	Load.Percentage by Registration	88	0.0973964	0.648785	Presubiculum_Iba1	14
V156	0.0701975	Reticular.nucleus.of.the.thalamus	Iba1	Wilcoxon signed rank test with continuity correction	Load.Percentage by Registration	154	0.286286	0.116291	Reticular.nucleus.of.the.thalamus_Iba1	14
V157	0.00160713	Striatum	Iba1	Wilcoxon signed rank test with continuity correction	Load.Percentage by Registration	20	0.498788	0.00513906	Striatum_Iba1	14
V158	0.00055383	Striatum.like.amygdalar.nuclei	Iba1	Wilcoxon signed rank test with continuity correction	Load.Percentage by Registration	12	0.54601	0.00230763	Striatum.like.amygdalar.nuclei_Iba1	14
V159	0.287337	Striatum_Pallidum	Iba1	Wilcoxon signed rank test with continuity correction	Load.Percentage by Registration	134	0.16823	0.393123	Striatum_Pallidum_Iba1	14
V160	0.0349191	Subiculum	Iba1	Wilcoxon signed rank test with continuity correction	Load.Percentage by Registration	162	0.333509	0.0635943	Subiculum_Iba1	14
V161	0.808267	Subparafascicular.nucleus	Iba1	Wilcoxon signed rank test with continuity correction	Load.Percentage by Registration	98	0.0383683	0.87166	Subparafascicular.nucleus_Iba1	14
V162	0.0418881	Thalamus	Iba1	Wilcoxon signed rank test with continuity correction	Load.Percentage by Registration	160	0.321703	0.0743175	Thalamus_Iba1	14
V163	0.00381239	Ventral.group.of.the.dorsal.thalamus	Iba1	Wilcoxon signed rank test with continuity correction	Load.Percentage by Registration	183	0.457468	0.00989063	Ventral.group.of.the.dorsal.thalamus_Iba1	14
V164	0.000129926	ventricular.systems	Iba1	Wilcoxon signed rank test with continuity correction	Load.Percentage by Registration	2	0.605038	0.0010654	ventricular.systems_Iba1	14
V165	0.287337	Ammon.s.horn	AB1.42	Wilcoxon signed rank test with continuity correction	Load.Percentage by Registration	134	0.16823	0.393123	Ammon.s.horn_AB1.42	14
V166	0.614268	Anterior.group.of.the.dorsal.thalamus	AB1.42	Wilcoxon signed rank test with continuity correction	Load.Percentage by Registration	119	0.079688	0.718824	Anterior.group.of.the.dorsal.thalamus_AB1.42	14
V167	0.92564	Basolateral.amygdalar.nucleus	AB1.42	Wilcoxon signed rank test with continuity correction	Load.Percentage by Registration	102	0.014757	0.953375	Basolateral.amygdalar.nucleus_AB1.42	14
V168	0.000481929	Basomedial.amygdalar.nucleus	AB1.42	Wilcoxon signed rank test with continuity correction	Load.Percentage by Registration	11	0.551913	0.00213969	Basomedial.amygdalar.nucleus_AB1.42	14
V169	0.722844	Caudoputamen	AB1.42	Wilcoxon signed rank test with continuity correction	Load.Percentage by Registration	115	0.0560767	0.799689	Caudoputamen_AB1.42	14
V170	0.489783	Claustrum	AB1.42	Wilcoxon signed rank test with continuity correction	Load.Percentage by Registration	86	0.109202	0.620692	Claustrum_AB1.42	14
V171	1	Cortex	AB1.42	Wilcoxon signed rank test with continuity correction	Load.Percentage by Registration	105	0	1	Cortex_AB1.42	14
V172	0.513549	Cortical.subplate	AB1.42	Wilcoxon signed rank test with continuity correction	Load.Percentage by Registration	87	0.103299	0.630473	Cortical.subplate_AB1.42	14
V173	0.614268	Dentate.gyrus..granule.cell.layer	AB1.42	Wilcoxon signed rank test with continuity correction	Load.Percentage by Registration	91	0.079688	0.718824	Dentate.gyrus..granule.cell.layer_AB1.42	14
V174	0.00108844	Dentate.gyrus..molecular.layer	AB1.42	Wilcoxon signed rank test with continuity correction	Load.Percentage by Registration	17	0.516496	0.00393844	Dentate.gyrus..molecular.layer_AB1.42	14
V175	9.57e-05	Dentate.gyrus..polymorph.layer	AB1.42	Wilcoxon signed rank test with continuity correction	Load.Percentage by Registration	210	0.616844	0.0010654	Dentate.gyrus..polymorph.layer_AB1.42	14
V176	0.341106	Endopiriform.nucleus	AB1.42	Wilcoxon signed rank test with continuity correction	Load.Percentage by Registration	79	0.150522	0.461874	Endopiriform.nucleus_AB1.42	14
V177	0.239603	Entorhinal.area	AB1.42	Wilcoxon signed rank test with continuity correction	Load.Percentage by Registration	137	0.185939	0.337969	Entorhinal.area_AB1.42	14
V178	0.542057	Epithalamus	AB1.42	Wilcoxon signed rank test with continuity correction	Load.Percentage by Registration	71	0.0964028	0.650942	Epithalamus_AB1.42	14
V179	0.000151093	fiber.tracts	AB1.42	Wilcoxon signed rank test with continuity correction	Load.Percentage by Registration	3	0.599136	0.0010654	fiber.tracts_AB1.42	14
V180	0.409392	Fundus.of.striatum	AB1.42	Wilcoxon signed rank test with continuity correction	Load.Percentage by Registration	116	0.130438	0.53105	Fundus.of.striatum_AB1.42	14
V181	0.0130419	Geniculate.group..dorsal.thalamus	AB1.42	Wilcoxon signed rank test with continuity correction	Load.Percentage by Registration	172	0.392537	0.0282404	Geniculate.group..dorsal.thalamus_AB1.42	14
V182	0.951866	Geniculate.group..ventral.thalamus	AB1.42	Wilcoxon signed rank test with continuity correction	Load.Percentage by Registration	97	0.00954427	0.969444	Geniculate.group..ventral.thalamus_AB1.42	14
V183	0.00760127	Hippo	AB1.42	Wilcoxon signed rank test with continuity correction	Load.Percentage by Registration	177	0.422051	0.0180203	Hippo_AB1.42	14
V184	0.92564	Hippocampal.formation	AB1.42	Wilcoxon signed rank test with continuity correction	Load.Percentage by Registration	108	0.014757	0.953375	Hippocampal.formation_AB1.42	14
V185	0.00265336	Hypothalamus	AB1.42	Wilcoxon signed rank test with continuity correction	Load.Percentage by Registration	186	0.475176	0.00752243	Hypothalamus_AB1.42	14
V186	0.20128	Induseum.griseum	AB1.42	Wilcoxon signed rank test with continuity correction	Load.Percentage by Registration	37	0.202056	0.288291	Induseum.griseum_AB1.42	14
V187	0.695063	Intralaminar.nuclei.of.the.dorsal.thalamus	AB1.42	Wilcoxon signed rank test with continuity correction	Load.Percentage by Registration	94	0.0619795	0.777002	Intralaminar.nuclei.of.the.dorsal.thalamus_AB1.42	14
V188	0.837315	Isocortex	AB1.42	Wilcoxon signed rank test with continuity correction	Load.Percentage by Registration	111	0.0324655	0.885621	Isocortex_AB1.42	14
V189	0.0255199	Lateral.amygdalar.nucleus	AB1.42	Wilcoxon signed rank test with continuity correction	Load.Percentage by Registration	39	0.353138	0.0483998	Lateral.amygdalar.nucleus_AB1.42	14
V190	0.837315	Lateral.group.of.the.dorsal.thalamus	AB1.42	Wilcoxon signed rank test with continuity correction	Load.Percentage by Registration	99	0.0324655	0.885621	Lateral.group.of.the.dorsal.thalamus_AB1.42	14
V191	0.0130419	Lateral.septal.complex	AB1.42	Wilcoxon signed rank test with continuity correction	Load.Percentage by Registration	38	0.392537	0.0282404	Lateral.septal.complex_AB1.42	14
V192	0.779481	Medial.group.of.the.dorsal.thalamus	AB1.42	Wilcoxon signed rank test with continuity correction	Load.Percentage by Registration	97	0.0442711	0.843927	Medial.group.of.the.dorsal.thalamus_AB1.42	14
V193	0.667686	Mid_Hind_Medulla	AB1.42	Wilcoxon signed rank test with continuity correction	Load.Percentage by Registration	117	0.0678824	0.765057	Mid_Hind_Medulla_AB1.42	14
V194	0.197754	Midbrain	AB1.42	Wilcoxon signed rank test with continuity correction	Load.Percentage by Registration	70	0.203647	0.284724	Midbrain_AB1.42	14
V195	1	Midbrain..behavioral.state.related	AB1.42	Wilcoxon signed rank test with continuity correction	Load.Percentage by Registration	105	0	1	Midbrain..behavioral.state.related_AB1.42	14
V196	0.722844	Midbrain..motor.related	AB1.42	Wilcoxon signed rank test with continuity correction	Load.Percentage by Registration	95	0.0560767	0.799689	Midbrain..motor.related_AB1.42	14
V197	0.287337	Midbrain..sensory.related	AB1.42	Wilcoxon signed rank test with continuity correction	Load.Percentage by Registration	76	0.16823	0.393123	Midbrain..sensory.related_AB1.42	14
V198	0.837315	Midline.group.of.the.dorsal.thalamus	AB1.42	Wilcoxon signed rank test with continuity correction	Load.Percentage by Registration	111	0.0324655	0.885621	Midline.group.of.the.dorsal.thalamus_AB1.42	14
V199	0.239651	Nucleus.accumbens	AB1.42	Wilcoxon signed rank test with continuity correction	Load.Percentage by Registration	58	0.18592	0.337969	Nucleus.accumbens_AB1.42	14
V200	0.0177581	Olfactory.areas	AB1.42	Wilcoxon signed rank test with continuity correction	Load.Percentage by Registration	41	0.374829	0.0367178	Olfactory.areas_AB1.42	14
V201	0.0346252	Olfactory.tubercle	AB1.42	Wilcoxon signed rank test with continuity correction	Load.Percentage by Registration	42	0.33405	0.0634795	Olfactory.tubercle_AB1.42	14
V202	0.360375	Pallidum	AB1.42	Wilcoxon signed rank test with continuity correction	Load.Percentage by Registration	80	0.144619	0.478759	Pallidum_AB1.42	14
V203	0.442046	Parasubiculum	AB1.42	Wilcoxon signed rank test with continuity correction	Load.Percentage by Registration	57	0.121549	0.568011	Parasubiculum_AB1.42	14
V204	0.0186352	Pons	AB1.42	Wilcoxon signed rank test with continuity correction	Load.Percentage by Registration	114	0.372002	0.0382439	Pons_AB1.42	14
V205	0.724082	Pons..behavioral.state.related	AB1.42	Wilcoxon signed rank test with continuity correction	Load.Percentage by Registration	44	0.0558156	0.799689	Pons..behavioral.state.related_AB1.42	14
V206	0.000482403	Pons..motor.related	AB1.42	Wilcoxon signed rank test with continuity correction	Load.Percentage by Registration	136	0.551872	0.00213969	Pons..motor.related_AB1.42	14
V207	0.185144	Pons..sensory.related	AB1.42	Wilcoxon signed rank test with continuity correction	Load.Percentage by Registration	14	0.209514	0.27227	Pons..sensory.related_AB1.42	14
V208	0.896041	Posterior.amygdalar.nucleus	AB1.42	Wilcoxon signed rank test with continuity correction	Load.Percentage by Registration	109	0.0206598	0.933376	Posterior.amygdalar.nucleus_AB1.42	14
V209	0.762792	Postsubiculum	AB1.42	Wilcoxon signed rank test with continuity correction	Load.Percentage by Registration	103	0.0477214	0.835728	Postsubiculum_AB1.42	14
V210	0.00333588	Presubiculum	AB1.42	Wilcoxon signed rank test with continuity correction	Load.Percentage by Registration	14	0.464058	0.00894523	Presubiculum_AB1.42	14
V211	0.0289651	Reticular.nucleus.of.the.thalamus	AB1.42	Wilcoxon signed rank test with continuity correction	Load.Percentage by Registration	164	0.345315	0.0541864	Reticular.nucleus.of.the.thalamus_AB1.42	14
V212	0.00124104	Striatum	AB1.42	Wilcoxon signed rank test with continuity correction	Load.Percentage by Registration	18	0.510593	0.00426608	Striatum_AB1.42	14
V213	0.000235745	Striatum.like.amygdalar.nuclei	AB1.42	Wilcoxon signed rank test with continuity correction	Load.Percentage by Registration	6	0.581427	0.00140935	Striatum.like.amygdalar.nuclei_AB1.42	14
V214	0.380314	Striatum_Pallidum	AB1.42	Wilcoxon signed rank test with continuity correction	Load.Percentage by Registration	81	0.138716	0.502819	Striatum_Pallidum_AB1.42	14
V215	0.00482311	Subiculum	AB1.42	Wilcoxon signed rank test with continuity correction	Load.Percentage by Registration	181	0.445662	0.0121684	Subiculum_AB1.42	14
V216	0.695063	Subparafascicular.nucleus	AB1.42	Wilcoxon signed rank test with continuity correction	Load.Percentage by Registration	94	0.0619795	0.777002	Subparafascicular.nucleus_AB1.42	14
V217	0.00299796	Thalamus	AB1.42	Wilcoxon signed rank test with continuity correction	Load.Percentage by Registration	185	0.469274	0.00824438	Thalamus_AB1.42	14
V218	0.00141319	Ventral.group.of.the.dorsal.thalamus	AB1.42	Wilcoxon signed rank test with continuity correction	Load.Percentage by Registration	191	0.504691	0.00462652	Ventral.group.of.the.dorsal.thalamus_AB1.42	14
V219	0.0216782	ventricular.systems	AB1.42	Wilcoxon signed rank test with continuity correction	Load.Percentage by Registration	43	0.363023	0.0428886	ventricular.systems_AB1.42	14
V220	0.614268	Ammon.s.horn	Thionine	Wilcoxon signed rank test with continuity correction	Load.Percentage by Registration	119	0.079688	0.718824	Ammon.s.horn_Thionine	14
V221	0.00482311	Anterior.group.of.the.dorsal.thalamus	Thionine	Wilcoxon signed rank test with continuity correction	Load.Percentage by Registration	181	0.445662	0.0121684	Anterior.group.of.the.dorsal.thalamus_Thionine	14
V222	0.000481929	Basolateral.amygdalar.nucleus	Thionine	Wilcoxon signed rank test with continuity correction	Load.Percentage by Registration	199	0.551913	0.00213969	Basolateral.amygdalar.nucleus_Thionine	14
V223	0.00265336	Basomedial.amygdalar.nucleus	Thionine	Wilcoxon signed rank test with continuity correction	Load.Percentage by Registration	186	0.475176	0.00752243	Basomedial.amygdalar.nucleus_Thionine	14
V224	0.172995	Caudoputamen	Thionine	Wilcoxon signed rank test with continuity correction	Load.Percentage by Registration	142	0.215453	0.255773	Caudoputamen_Thionine	14
V225	0.00760127	Claustrum	Thionine	Wilcoxon signed rank test with continuity correction	Load.Percentage by Registration	177	0.422051	0.0180203	Claustrum_Thionine	14
V226	0.400917	Cortex	Thionine	Wilcoxon signed rank test with continuity correction	Load.Percentage by Registration	128	0.132813	0.522522	Cortex_Thionine	14
V227	0.000203525	Cortical.subplate	Thionine	Wilcoxon signed rank test with continuity correction	Load.Percentage by Registration	205	0.58733	0.00130161	Cortical.subplate_Thionine	14
V228	0.000111577	Dentate.gyrus..granule.cell.layer	Thionine	Wilcoxon signed rank test with continuity correction	Load.Percentage by Registration	209	0.610941	0.0010654	Dentate.gyrus..granule.cell.layer_Thionine	14
V229	0.000111577	Dentate.gyrus..molecular.layer	Thionine	Wilcoxon signed rank test with continuity correction	Load.Percentage by Registration	1	0.610941	0.0010654	Dentate.gyrus..molecular.layer_Thionine	14
V230	9.57e-05	Dentate.gyrus..polymorph.layer	Thionine	Wilcoxon signed rank test with continuity correction	Load.Percentage by Registration	0	0.616844	0.0010654	Dentate.gyrus..polymorph.layer_Thionine	14
V231	0.000418811	Endopiriform.nucleus	Thionine	Wilcoxon signed rank test with continuity correction	Load.Percentage by Registration	200	0.557816	0.00209406	Endopiriform.nucleus_Thionine	14
V232	0.00055383	Entorhinal.area	Thionine	Wilcoxon signed rank test with continuity correction	Load.Percentage by Registration	198	0.54601	0.00230763	Entorhinal.area_Thionine	14
V233	0.000151093	Epithalamus	Thionine	Wilcoxon signed rank test with continuity correction	Load.Percentage by Registration	207	0.599136	0.0010654	Epithalamus_Thionine	14
V234	9.57e-05	fiber.tracts	Thionine	Wilcoxon signed rank test with continuity correction	Load.Percentage by Registration	0	0.616844	0.0010654	fiber.tracts_Thionine	14
V235	0.190917	Fundus.of.striatum	Thionine	Wilcoxon signed rank test with continuity correction	Load.Percentage by Registration	128	0.206793	0.279267	Fundus.of.striatum_Thionine	14
V236	0.537902	Geniculate.group..dorsal.thalamus	Thionine	Wilcoxon signed rank test with continuity correction	Load.Percentage by Registration	122	0.0973964	0.648785	Geniculate.group..dorsal.thalamus_Thionine	14
V237	0.00338292	Geniculate.group..ventral.thalamus	Thionine	Wilcoxon signed rank test with continuity correction	Load.Percentage by Registration	184	0.463371	0.00894523	Geniculate.group..ventral.thalamus_Thionine	14
V238	0.000151093	Hippo	Thionine	Wilcoxon signed rank test with continuity correction	Load.Percentage by Registration	207	0.599136	0.0010654	Hippo_Thionine	14
V239	0.00429084	Hippocampal.formation	Thionine	Wilcoxon signed rank test with continuity correction	Load.Percentage by Registration	28	0.451565	0.0110279	Hippocampal.formation_Thionine	14
V240	0.00124104	Hypothalamus	Thionine	Wilcoxon signed rank test with continuity correction	Load.Percentage by Registration	192	0.510593	0.00426608	Hypothalamus_Thionine	14
V241	0.537902	Induseum.griseum	Thionine	Wilcoxon signed rank test with continuity correction	Load.Percentage by Registration	88	0.0973964	0.648785	Induseum.griseum_Thionine	14
V242	0.000418811	Intralaminar.nuclei.of.the.dorsal.thalamus	Thionine	Wilcoxon signed rank test with continuity correction	Load.Percentage by Registration	200	0.557816	0.00209406	Intralaminar.nuclei.of.the.dorsal.thalamus_Thionine	14
V243	0.837315	Isocortex	Thionine	Wilcoxon signed rank test with continuity correction	Load.Percentage by Registration	111	0.0324655	0.885621	Isocortex_Thionine	14
V244	0.197754	Lateral.amygdalar.nucleus	Thionine	Wilcoxon signed rank test with continuity correction	Load.Percentage by Registration	140	0.203647	0.284724	Lateral.amygdalar.nucleus_Thionine	14
V245	0.0105492	Lateral.group.of.the.dorsal.thalamus	Thionine	Wilcoxon signed rank test with continuity correction	Load.Percentage by Registration	36	0.404343	0.0237789	Lateral.group.of.the.dorsal.thalamus_Thionine	14
V246	0.00679723	Lateral.septal.complex	Thionine	Wilcoxon signed rank test with continuity correction	Load.Percentage by Registration	32	0.427954	0.0166896	Lateral.septal.complex_Thionine	14
V247	0.0701975	Medial.group.of.the.dorsal.thalamus	Thionine	Wilcoxon signed rank test with continuity correction	Load.Percentage by Registration	56	0.286286	0.116291	Medial.group.of.the.dorsal.thalamus_Thionine	14
V248	0.000363482	Mid_Hind_Medulla	Thionine	Wilcoxon signed rank test with continuity correction	Load.Percentage by Registration	201	0.563719	0.00203995	Mid_Hind_Medulla_Thionine	14
V249	0.000635624	Midbrain	Thionine	Wilcoxon signed rank test with continuity correction	Load.Percentage by Registration	197	0.540107	0.0026089	Midbrain_Thionine	14
V250	0.000418811	Midbrain..behavioral.state.related	Thionine	Wilcoxon signed rank test with continuity correction	Load.Percentage by Registration	200	0.557816	0.00209406	Midbrain..behavioral.state.related_Thionine	14
V251	0.00141319	Midbrain..motor.related	Thionine	Wilcoxon signed rank test with continuity correction	Load.Percentage by Registration	191	0.504691	0.00462652	Midbrain..motor.related_Thionine	14
V252	0.00760127	Midbrain..sensory.related	Thionine	Wilcoxon signed rank test with continuity correction	Load.Percentage by Registration	177	0.422051	0.0180203	Midbrain..sensory.related_Thionine	14
V253	0.0593894	Midline.group.of.the.dorsal.thalamus	Thionine	Wilcoxon signed rank test with continuity correction	Load.Percentage by Registration	156	0.298092	0.102717	Midline.group.of.the.dorsal.thalamus_Thionine	14
V254	0.130541	Nucleus.accumbens	Thionine	Wilcoxon signed rank test with continuity correction	Load.Percentage by Registration	146	0.239064	0.205122	Nucleus.accumbens_Thionine	14
V255	9.57e-05	Olfactory.areas	Thionine	Wilcoxon signed rank test with continuity correction	Load.Percentage by Registration	0	0.616844	0.0010654	Olfactory.areas_Thionine	14
V256	0.172995	Olfactory.tubercle	Thionine	Wilcoxon signed rank test with continuity correction	Load.Percentage by Registration	68	0.215453	0.255773	Olfactory.tubercle_Thionine	14
V257	0.00760127	Pallidum	Thionine	Wilcoxon signed rank test with continuity correction	Load.Percentage by Registration	33	0.422051	0.0180203	Pallidum_Thionine	14
V258	0.34376	Parasubiculum	Thionine	Wilcoxon signed rank test with continuity correction	Load.Percentage by Registration	97	0.149696	0.461874	Parasubiculum_Thionine	14
V259	0.000151093	Pons	Thionine	Wilcoxon signed rank test with continuity correction	Load.Percentage by Registration	207	0.599136	0.0010654	Pons_Thionine	14
V260	0.00208027	Pons..behavioral.state.related	Thionine	Wilcoxon signed rank test with continuity correction	Load.Percentage by Registration	172	0.486758	0.00628652	Pons..behavioral.state.related_Thionine	14
V261	0.00014302	Pons..motor.related	Thionine	Wilcoxon signed rank test with continuity correction	Load.Percentage by Registration	190	0.601289	0.0010654	Pons..motor.related_Thionine	14
V262	0.420965	Pons..sensory.related	Thionine	Wilcoxon signed rank test with continuity correction	Load.Percentage by Registration	59	0.127242	0.5435	Pons..sensory.related_Thionine	14
V263	0.0318229	Posterior.amygdalar.nucleus	Thionine	Wilcoxon signed rank test with continuity correction	Load.Percentage by Registration	163	0.339412	0.0591303	Posterior.amygdalar.nucleus_Thionine	14
V264	0.00158305	Postsubiculum	Thionine	Wilcoxon signed rank test with continuity correction	Load.Percentage by Registration	174	0.499484	0.00512164	Postsubiculum_Thionine	14
V265	0.131278	Presubiculum	Thionine	Wilcoxon signed rank test with continuity correction	Load.Percentage by Registration	133	0.238607	0.205122	Presubiculum_Thionine	14
V266	0.000151093	Reticular.nucleus.of.the.thalamus	Thionine	Wilcoxon signed rank test with continuity correction	Load.Percentage by Registration	207	0.599136	0.0010654	Reticular.nucleus.of.the.thalamus_Thionine	14
V267	0.000235745	Striatum	Thionine	Wilcoxon signed rank test with continuity correction	Load.Percentage by Registration	6	0.581427	0.00140935	Striatum_Thionine	14
V268	0.0239066	Striatum.like.amygdalar.nuclei	Thionine	Wilcoxon signed rank test with continuity correction	Load.Percentage by Registration	44	0.35712	0.0466264	Striatum.like.amygdalar.nuclei_Thionine	14
V269	0.00141319	Striatum_Pallidum	Thionine	Wilcoxon signed rank test with continuity correction	Load.Percentage by Registration	19	0.504691	0.00462652	Striatum_Pallidum_Thionine	14
V270	0.513549	Subiculum	Thionine	Wilcoxon signed rank test with continuity correction	Load.Percentage by Registration	123	0.103299	0.630473	Subiculum_Thionine	14
V271	0.00946954	Subparafascicular.nucleus	Thionine	Wilcoxon signed rank test with continuity correction	Load.Percentage by Registration	175	0.410246	0.0218834	Subparafascicular.nucleus_Thionine	14
V272	0.000151093	Thalamus	Thionine	Wilcoxon signed rank test with continuity correction	Load.Percentage by Registration	207	0.599136	0.0010654	Thalamus_Thionine	14
V273	0.00381239	Ventral.group.of.the.dorsal.thalamus	Thionine	Wilcoxon signed rank test with continuity correction	Load.Percentage by Registration	183	0.457468	0.00989063	Ventral.group.of.the.dorsal.thalamus_Thionine	14
V274	0.0382689	ventricular.systems	Thionine	Wilcoxon signed rank test with continuity correction	Load.Percentage by Registration	161	0.327606	0.0687839	ventricular.systems_Thionine	14
V	0.000321048	Ammon.s.horn	NeuN	Wilcoxon signed rank test with continuity correction	Load.Percentage by Registration	153	0.617	0.00352649	Ammon.s.horn_NeuN	6
V1	0.00333588	Anterior.group.of.the.dorsal.thalamus	NeuN	Wilcoxon signed rank test with continuity correction	Load.Percentage by Registration	139	0.503342	0.0106671	Anterior.group.of.the.dorsal.thalamus_NeuN	6
V2	0.00209112	Basolateral.amygdalar.nucleus	NeuN	Wilcoxon signed rank test with continuity correction	Load.Percentage by Registration	142	0.527697	0.00833415	Basolateral.amygdalar.nucleus_NeuN	6
V3	0.185016	Basomedial.amygdalar.nucleus	NeuN	Wilcoxon signed rank test with continuity correction	Load.Percentage by Registration	105	0.227316	0.276519	Basomedial.amygdalar.nucleus_NeuN	6
V4	0.000321048	Caudoputamen	NeuN	Wilcoxon signed rank test with continuity correction	Load.Percentage by Registration	153	0.617	0.00352649	Caudoputamen_NeuN	6
V5	0.0720427	Claustrum	NeuN	Wilcoxon signed rank test with continuity correction	Load.Percentage by Registration	115	0.3085	0.131204	Claustrum_NeuN	6
V6	0.00603985	Cortex	NeuN	Wilcoxon signed rank test with continuity correction	Load.Percentage by Registration	18	0.470868	0.0164451	Cortex_NeuN	6
V7	0.0179375	Cortical.subplate	NeuN	Wilcoxon signed rank test with continuity correction	Load.Percentage by Registration	127	0.405921	0.0385376	Cortical.subplate_NeuN	6
V8	0.000321048	Dentate.gyrus..granule.cell.layer	NeuN	Wilcoxon signed rank test with continuity correction	Load.Percentage by Registration	153	0.617	0.00352649	Dentate.gyrus..granule.cell.layer_NeuN	6
V9	0.000321048	Dentate.gyrus..molecular.layer	NeuN	Wilcoxon signed rank test with continuity correction	Load.Percentage by Registration	0	0.617	0.00352649	Dentate.gyrus..molecular.layer_NeuN	6
V10	0.000460015	Dentate.gyrus..polymorph.layer	NeuN	Wilcoxon signed rank test with continuity correction	Load.Percentage by Registration	2	0.600763	0.0036144	Dentate.gyrus..polymorph.layer_NeuN	6
V11	0.0372625	Endopiriform.nucleus	NeuN	Wilcoxon signed rank test with continuity correction	Load.Percentage by Registration	121	0.35721	0.0731941	Endopiriform.nucleus_NeuN	6
V12	0.849817	Entorhinal.area	NeuN	Wilcoxon signed rank test with continuity correction	Load.Percentage by Registration	72	0.0324737	0.912889	Entorhinal.area_NeuN	6
V13	0.000548903	Epithalamus	NeuN	Wilcoxon signed rank test with continuity correction	Load.Percentage by Registration	150	0.592645	0.00377371	Epithalamus_NeuN	6
V14	0.000321048	fiber.tracts	NeuN	Wilcoxon signed rank test with continuity correction	Load.Percentage by Registration	0	0.617	0.00352649	fiber.tracts_NeuN	6
V15	0.0230727	Fundus.of.striatum	NeuN	Wilcoxon signed rank test with continuity correction	Load.Percentage by Registration	125	0.389684	0.0480681	Fundus.of.striatum_NeuN	6
V16	0.169813	Geniculate.group..dorsal.thalamus	NeuN	Wilcoxon signed rank test with continuity correction	Load.Percentage by Registration	47	0.235434	0.260886	Geniculate.group..dorsal.thalamus_NeuN	6
V17	0.297672	Geniculate.group..ventral.thalamus	NeuN	Wilcoxon signed rank test with continuity correction	Load.Percentage by Registration	99	0.178605	0.40325	Geniculate.group..ventral.thalamus_NeuN	6
V18	0.000384708	Hippo	NeuN	Wilcoxon signed rank test with continuity correction	Load.Percentage by Registration	152	0.608881	0.00352649	Hippo_NeuN	6
V19	0.0121101	Hippocampal.formation	NeuN	Wilcoxon signed rank test with continuity correction	Load.Percentage by Registration	23	0.430276	0.0279855	Hippocampal.formation_NeuN	6
V20	0.00128642	Hypothalamus	NeuN	Wilcoxon signed rank test with continuity correction	Load.Percentage by Registration	145	0.552052	0.00609942	Hypothalamus_NeuN	6
V21	0.602562	Induseum.griseum	NeuN	Wilcoxon signed rank test with continuity correction	Load.Percentage by Registration	88	0.0893026	0.70814	Induseum.griseum_NeuN	6
V22	0.005223	Intralaminar.nuclei.of.the.dorsal.thalamus	NeuN	Wilcoxon signed rank test with continuity correction	Load.Percentage by Registration	136	0.478987	0.0151192	Intralaminar.nuclei.of.the.dorsal.thalamus_NeuN	6
V23	0.00244846	Isocortex	NeuN	Wilcoxon signed rank test with continuity correction	Load.Percentage by Registration	12	0.519579	0.00885957	Isocortex_NeuN	6
V24	0.00333588	Lateral.amygdalar.nucleus	NeuN	Wilcoxon signed rank test with continuity correction	Load.Percentage by Registration	139	0.503342	0.0106671	Lateral.amygdalar.nucleus_NeuN	6
V25	0.00922515	Lateral.group.of.the.dorsal.thalamus	NeuN	Wilcoxon signed rank test with continuity correction	Load.Percentage by Registration	21	0.446513	0.022651	Lateral.group.of.the.dorsal.thalamus_NeuN	6
V26	0.00802695	Lateral.septal.complex	NeuN	Wilcoxon signed rank test with continuity correction	Load.Percentage by Registration	133	0.454631	0.02063	Lateral.septal.complex_NeuN	6
V27	0.887069	Medial.group.of.the.dorsal.thalamus	NeuN	Wilcoxon signed rank test with continuity correction	Load.Percentage by Registration	73	0.0243553	0.934651	Medial.group.of.the.dorsal.thalamus_NeuN	6
V28	0.000321048	Mid_Hind_Medulla	NeuN	Wilcoxon signed rank test with continuity correction	Load.Percentage by Registration	153	0.617	0.00352649	Mid_Hind_Medulla_NeuN	6
V29	0.00603985	Midbrain	NeuN	Wilcoxon signed rank test with continuity correction	Load.Percentage by Registration	135	0.470868	0.0164451	Midbrain_NeuN	6
V30	0.0045073	Midbrain..behavioral.state.related	NeuN	Wilcoxon signed rank test with continuity correction	Load.Percentage by Registration	137	0.487105	0.0137723	Midbrain..behavioral.state.related_NeuN	6
V31	0.142245	Midbrain..motor.related	NeuN	Wilcoxon signed rank test with continuity correction	Load.Percentage by Registration	108	0.251671	0.222258	Midbrain..motor.related_NeuN	6
V32	0.000321048	Midbrain..sensory.related	NeuN	Wilcoxon signed rank test with continuity correction	Load.Percentage by Registration	153	0.617	0.00352649	Midbrain..sensory.related_NeuN	6
V33	0.849817	Midline.group.of.the.dorsal.thalamus	NeuN	Wilcoxon signed rank test with continuity correction	Load.Percentage by Registration	72	0.0324737	0.912889	Midline.group.of.the.dorsal.thalamus_NeuN	6
V34	0.887069	Nucleus.accumbens	NeuN	Wilcoxon signed rank test with continuity correction	Load.Percentage by Registration	73	0.0243553	0.934651	Nucleus.accumbens_NeuN	6
V35	0.000384708	Olfactory.areas	NeuN	Wilcoxon signed rank test with continuity correction	Load.Percentage by Registration	1	0.608881	0.00352649	Olfactory.areas_NeuN	6
V36	0.602562	Olfactory.tubercle	NeuN	Wilcoxon signed rank test with continuity correction	Load.Percentage by Registration	65	0.0893026	0.70814	Olfactory.tubercle_NeuN	6
V37	0.000321048	Pallidum	NeuN	Wilcoxon signed rank test with continuity correction	Load.Percentage by Registration	0	0.617	0.00352649	Pallidum_NeuN	6
V38	0.635941	Parasubiculum	NeuN	Wilcoxon signed rank test with continuity correction	Load.Percentage by Registration	66	0.0811842	0.731732	Parasubiculum_NeuN	6
V39	0.00151574	Pons	NeuN	Wilcoxon signed rank test with continuity correction	Load.Percentage by Registration	144	0.543934	0.00661632	Pons_NeuN	6
V40	0.00151574	Pons..behavioral.state.related	NeuN	Wilcoxon signed rank test with continuity correction	Load.Percentage by Registration	144	0.543934	0.00661632	Pons..behavioral.state.related_NeuN	6
V41	0.000460015	Pons..motor.related	NeuN	Wilcoxon signed rank test with continuity correction	Load.Percentage by Registration	151	0.600763	0.0036144	Pons..motor.related_NeuN	6
V42	0.0161965	Pons..sensory.related	NeuN	Wilcoxon signed rank test with continuity correction	Load.Percentage by Registration	21	0.412361	0.0356323	Pons..sensory.related_NeuN	6
V43	0.368427	Posterior.amygdalar.nucleus	NeuN	Wilcoxon signed rank test with continuity correction	Load.Percentage by Registration	57	0.15425	0.477912	Posterior.amygdalar.nucleus_NeuN	6
V44	0.00151574	Postsubiculum	NeuN	Wilcoxon signed rank test with continuity correction	Load.Percentage by Registration	144	0.543934	0.00661632	Postsubiculum_NeuN	6
V45	0.812897	Presubiculum	NeuN	Wilcoxon signed rank test with continuity correction	Load.Percentage by Registration	71	0.0405921	0.894187	Presubiculum_NeuN	6
V46	0.000384708	Reticular.nucleus.of.the.thalamus	NeuN	Wilcoxon signed rank test with continuity correction	Load.Percentage by Registration	152	0.608881	0.00352649	Reticular.nucleus.of.the.thalamus_NeuN	6
V47	0.000460015	Striatum	NeuN	Wilcoxon signed rank test with continuity correction	Load.Percentage by Registration	2	0.600763	0.0036144	Striatum_NeuN	6
V48	0.000321048	Striatum.like.amygdalar.nuclei	NeuN	Wilcoxon signed rank test with continuity correction	Load.Percentage by Registration	0	0.617	0.00352649	Striatum.like.amygdalar.nuclei_NeuN	6
V49	0.0230727	Striatum_Pallidum	NeuN	Wilcoxon signed rank test with continuity correction	Load.Percentage by Registration	28	0.389684	0.0480681	Striatum_Pallidum_NeuN	6
V50	0.448804	Subiculum	NeuN	Wilcoxon signed rank test with continuity correction	Load.Percentage by Registration	60	0.129895	0.558467	Subiculum_NeuN	6
V51	0.23663	Subparafascicular.nucleus	NeuN	Wilcoxon signed rank test with continuity correction	Load.Percentage by Registration	102	0.20296	0.330321	Subparafascicular.nucleus_NeuN	6
V52	0.000652442	Thalamus	NeuN	Wilcoxon signed rank test with continuity correction	Load.Percentage by Registration	149	0.584608	0.00417991	Thalamus_NeuN	6
V53	0.000548903	Ventral.group.of.the.dorsal.thalamus	NeuN	Wilcoxon signed rank test with continuity correction	Load.Percentage by Registration	150	0.592645	0.00377371	Ventral.group.of.the.dorsal.thalamus_NeuN	6
V54	0.000321048	ventricular.systems	NeuN	Wilcoxon signed rank test with continuity correction	Load.Percentage by Registration	0	0.617	0.00352649	ventricular.systems_NeuN	6
V55	0.0203643	Ammon.s.horn	GFAP	Wilcoxon signed rank test with continuity correction	Load.Percentage by Registration	126	0.397802	0.0434123	Ammon.s.horn_GFAP	6
V56	0.000653585	Anterior.group.of.the.dorsal.thalamus	GFAP	Wilcoxon signed rank test with continuity correction	Load.Percentage by Registration	4	0.584526	0.00417991	Anterior.group.of.the.dorsal.thalamus_GFAP	6
V57	0.0138326	Basolateral.amygdalar.nucleus	GFAP	Wilcoxon signed rank test with continuity correction	Load.Percentage by Registration	129	0.422158	0.0309265	Basolateral.amygdalar.nucleus_GFAP	6
V58	0.0331539	Basomedial.amygdalar.nucleus	GFAP	Wilcoxon signed rank test with continuity correction	Load.Percentage by Registration	31	0.365329	0.0665498	Basomedial.amygdalar.nucleus_GFAP	6
V59	0.00603985	Caudoputamen	GFAP	Wilcoxon signed rank test with continuity correction	Load.Percentage by Registration	18	0.470868	0.0164451	Caudoputamen_GFAP	6
V60	0.538294	Claustrum	GFAP	Wilcoxon signed rank test with continuity correction	Load.Percentage by Registration	90	0.105539	0.649258	Claustrum_GFAP	6
V61	0.00244846	Cortex	GFAP	Wilcoxon signed rank test with continuity correction	Load.Percentage by Registration	12	0.519579	0.00885957	Cortex_GFAP	6
V62	0.255909	Cortical.subplate	GFAP	Wilcoxon signed rank test with continuity correction	Load.Percentage by Registration	52	0.194842	0.353643	Cortical.subplate_GFAP	6
V63	0.000321048	Dentate.gyrus..granule.cell.layer	GFAP	Wilcoxon signed rank test with continuity correction	Load.Percentage by Registration	0	0.617	0.00352649	Dentate.gyrus..granule.cell.layer_GFAP	6
V64	0.0179375	Dentate.gyrus..molecular.layer	GFAP	Wilcoxon signed rank test with continuity correction	Load.Percentage by Registration	127	0.405921	0.0385376	Dentate.gyrus..molecular.layer_GFAP	6
V65	0.000321048	Dentate.gyrus..polymorph.layer	GFAP	Wilcoxon signed rank test with continuity correction	Load.Percentage by Registration	153	0.617	0.00352649	Dentate.gyrus..polymorph.layer_GFAP	6
V66	0.368427	Endopiriform.nucleus	GFAP	Wilcoxon signed rank test with continuity correction	Load.Percentage by Registration	57	0.15425	0.477912	Endopiriform.nucleus_GFAP	6
V67	0.887069	Entorhinal.area	GFAP	Wilcoxon signed rank test with continuity correction	Load.Percentage by Registration	73	0.0243553	0.934651	Entorhinal.area_GFAP	6
V68	0.000321048	Epithalamus	GFAP	Wilcoxon signed rank test with continuity correction	Load.Percentage by Registration	153	0.617	0.00352649	Epithalamus_GFAP	6
V69	0.00244846	fiber.tracts	GFAP	Wilcoxon signed rank test with continuity correction	Load.Percentage by Registration	141	0.519579	0.00885957	fiber.tracts_GFAP	6
V70	0.962244	Fundus.of.striatum	GFAP	Wilcoxon signed rank test with continuity correction	Load.Percentage by Registration	78	0.00811842	0.972857	Fundus.of.striatum_GFAP	6
V71	0.569996	Geniculate.group..dorsal.thalamus	GFAP	Wilcoxon signed rank test with continuity correction	Load.Percentage by Registration	64	0.097421	0.678567	Geniculate.group..dorsal.thalamus_GFAP	6
V72	0.962244	Geniculate.group..ventral.thalamus	GFAP	Wilcoxon signed rank test with continuity correction	Load.Percentage by Registration	78	0.00811842	0.972857	Geniculate.group..ventral.thalamus_GFAP	6
V73	0.00603985	Hippo	GFAP	Wilcoxon signed rank test with continuity correction	Load.Percentage by Registration	135	0.470868	0.0164451	Hippo_GFAP	6
V74	0.776388	Hippocampal.formation	GFAP	Wilcoxon signed rank test with continuity correction	Load.Percentage by Registration	83	0.0487105	0.8644	Hippocampal.formation_GFAP	6
V75	0.47766	Hypothalamus	GFAP	Wilcoxon signed rank test with continuity correction	Load.Percentage by Registration	92	0.121776	0.581223	Hypothalamus_GFAP	6
V76	0.03281	Induseum.griseum	GFAP	Wilcoxon signed rank test with continuity correction	Load.Percentage by Registration	87	0.366047	0.0665498	Induseum.griseum_GFAP	6
V77	0.962244	Intralaminar.nuclei.of.the.dorsal.thalamus	GFAP	Wilcoxon signed rank test with continuity correction	Load.Percentage by Registration	78	0.00811842	0.972857	Intralaminar.nuclei.of.the.dorsal.thalamus_GFAP	6
V78	0.00244846	Isocortex	GFAP	Wilcoxon signed rank test with continuity correction	Load.Percentage by Registration	12	0.519579	0.00885957	Isocortex_GFAP	6
V79	0.0467895	Lateral.amygdalar.nucleus	GFAP	Wilcoxon signed rank test with continuity correction	Load.Percentage by Registration	34	0.340974	0.0887387	Lateral.amygdalar.nucleus_GFAP	6
V80	0.118251	Lateral.group.of.the.dorsal.thalamus	GFAP	Wilcoxon signed rank test with continuity correction	Load.Percentage by Registration	43	0.267908	0.191288	Lateral.group.of.the.dorsal.thalamus_GFAP	6
V81	0.849817	Lateral.septal.complex	GFAP	Wilcoxon signed rank test with continuity correction	Load.Percentage by Registration	72	0.0324737	0.912889	Lateral.septal.complex_GFAP	6
V82	0.635941	Medial.group.of.the.dorsal.thalamus	GFAP	Wilcoxon signed rank test with continuity correction	Load.Percentage by Registration	66	0.0811842	0.731732	Medial.group.of.the.dorsal.thalamus_GFAP	6
V83	0.0105805	Mid_Hind_Medulla	GFAP	Wilcoxon signed rank test with continuity correction	Load.Percentage by Registration	131	0.438395	0.0255231	Mid_Hind_Medulla_GFAP	6
V84	0.297672	Midbrain	GFAP	Wilcoxon signed rank test with continuity correction	Load.Percentage by Registration	99	0.178605	0.40325	Midbrain_GFAP	6
V85	0.107508	Midbrain..behavioral.state.related	GFAP	Wilcoxon signed rank test with continuity correction	Load.Percentage by Registration	111	0.276026	0.17918	Midbrain..behavioral.state.related_GFAP	6
V86	0.185016	Midbrain..motor.related	GFAP	Wilcoxon signed rank test with continuity correction	Load.Percentage by Registration	105	0.227316	0.276519	Midbrain..motor.related_GFAP	6
V87	0.0417967	Midbrain..sensory.related	GFAP	Wilcoxon signed rank test with continuity correction	Load.Percentage by Registration	33	0.349092	0.0809443	Midbrain..sensory.related_GFAP	6
V88	0.47766	Midline.group.of.the.dorsal.thalamus	GFAP	Wilcoxon signed rank test with continuity correction	Load.Percentage by Registration	61	0.121776	0.581223	Midline.group.of.the.dorsal.thalamus_GFAP	6
V89	0.0582882	Nucleus.accumbens	GFAP	Wilcoxon signed rank test with continuity correction	Load.Percentage by Registration	36	0.324737	0.109043	Nucleus.accumbens_GFAP	6
V90	0.0138326	Olfactory.areas	GFAP	Wilcoxon signed rank test with continuity correction	Load.Percentage by Registration	24	0.422158	0.0309265	Olfactory.areas_GFAP	6
V91	0.118251	Olfactory.tubercle	GFAP	Wilcoxon signed rank test with continuity correction	Load.Percentage by Registration	43	0.267908	0.191288	Olfactory.tubercle_GFAP	6
V92	0.00209112	Pallidum	GFAP	Wilcoxon signed rank test with continuity correction	Load.Percentage by Registration	142	0.527697	0.00833415	Pallidum_GFAP	6
V93	0.393551	Parasubiculum	GFAP	Wilcoxon signed rank test with continuity correction	Load.Percentage by Registration	85	0.146322	0.504166	Parasubiculum_GFAP	6
V94	0.0121101	Pons	GFAP	Wilcoxon signed rank test with continuity correction	Load.Percentage by Registration	130	0.430276	0.0279855	Pons_GFAP	6
V95	0.127157	Pons..behavioral.state.related	GFAP	Wilcoxon signed rank test with continuity correction	Load.Percentage by Registration	98	0.261605	0.203304	Pons..behavioral.state.related_GFAP	6
V96	0.000548903	Pons..motor.related	GFAP	Wilcoxon signed rank test with continuity correction	Load.Percentage by Registration	150	0.592645	0.00377371	Pons..motor.related_GFAP	6
V97	0.0832302	Pons..sensory.related	GFAP	Wilcoxon signed rank test with continuity correction	Load.Percentage by Registration	34	0.297077	0.145785	Pons..sensory.related_GFAP	6
V98	0.635941	Posterior.amygdalar.nucleus	GFAP	Wilcoxon signed rank test with continuity correction	Load.Percentage by Registration	87	0.0811842	0.731732	Posterior.amygdalar.nucleus_GFAP	6
V99	0.740367	Postsubiculum	GFAP	Wilcoxon signed rank test with continuity correction	Load.Percentage by Registration	69	0.0568289	0.837864	Postsubiculum_GFAP	6
V100	0.0648652	Presubiculum	GFAP	Wilcoxon signed rank test with continuity correction	Load.Percentage by Registration	116	0.316618	0.120527	Presubiculum_GFAP	6
V101	0.34376	Reticular.nucleus.of.the.thalamus	GFAP	Wilcoxon signed rank test with continuity correction	Load.Percentage by Registration	56	0.162368	0.45449	Reticular.nucleus.of.the.thalamus_GFAP	6
V102	0.812897	Striatum	GFAP	Wilcoxon signed rank test with continuity correction	Load.Percentage by Registration	71	0.0405921	0.894187	Striatum_GFAP	6
V103	0.185016	Striatum.like.amygdalar.nuclei	GFAP	Wilcoxon signed rank test with continuity correction	Load.Percentage by Registration	48	0.227316	0.276519	Striatum.like.amygdalar.nuclei_GFAP	6
V104	0.218401	Striatum_Pallidum	GFAP	Wilcoxon signed rank test with continuity correction	Load.Percentage by Registration	50	0.211079	0.314452	Striatum_Pallidum_GFAP	6
V105	0.0017822	Subiculum	GFAP	Wilcoxon signed rank test with continuity correction	Load.Percentage by Registration	143	0.535816	0.00742581	Subiculum_GFAP	6
V106	0.887069	Subparafascicular.nucleus	GFAP	Wilcoxon signed rank test with continuity correction	Load.Percentage by Registration	80	0.0243553	0.934651	Subparafascicular.nucleus_GFAP	6
V107	0.0372625	Thalamus	GFAP	Wilcoxon signed rank test with continuity correction	Load.Percentage by Registration	32	0.35721	0.0731941	Thalamus_GFAP	6
V108	0.00286091	Ventral.group.of.the.dorsal.thalamus	GFAP	Wilcoxon signed rank test with continuity correction	Load.Percentage by Registration	13	0.51146	0.00985048	Ventral.group.of.the.dorsal.thalamus_GFAP	6
V109	0.962244	ventricular.systems	GFAP	Wilcoxon signed rank test with continuity correction	Load.Percentage by Registration	78	0.00811842	0.972857	ventricular.systems_GFAP	6
V110	0.0582882	Ammon.s.horn	Iba1	Wilcoxon signed rank test with continuity correction	Load.Percentage by Registration	117	0.324737	0.109043	Ammon.s.horn_Iba1	6
V111	0.0798581	Anterior.group.of.the.dorsal.thalamus	Iba1	Wilcoxon signed rank test with continuity correction	Load.Percentage by Registration	114	0.300381	0.140776	Anterior.group.of.the.dorsal.thalamus_Iba1	6
V112	0.218401	Basolateral.amygdalar.nucleus	Iba1	Wilcoxon signed rank test with continuity correction	Load.Percentage by Registration	103	0.211079	0.314452	Basolateral.amygdalar.nucleus_Iba1	6
V113	0.0017822	Basomedial.amygdalar.nucleus	Iba1	Wilcoxon signed rank test with continuity correction	Load.Percentage by Registration	10	0.535816	0.00742581	Basomedial.amygdalar.nucleus_Iba1	6
V114	0.142245	Caudoputamen	Iba1	Wilcoxon signed rank test with continuity correction	Load.Percentage by Registration	108	0.251671	0.222258	Caudoputamen_Iba1	6
V115	0.394166	Claustrum	Iba1	Wilcoxon signed rank test with continuity correction	Load.Percentage by Registration	58	0.146132	0.504166	Claustrum_Iba1	6
V116	0.000384708	Cortex	Iba1	Wilcoxon signed rank test with continuity correction	Load.Percentage by Registration	1	0.608881	0.00352649	Cortex_Iba1	6
V117	0.0372625	Cortical.subplate	Iba1	Wilcoxon signed rank test with continuity correction	Load.Percentage by Registration	32	0.35721	0.0731941	Cortical.subplate_Iba1	6
V118	0.005223	Dentate.gyrus..granule.cell.layer	Iba1	Wilcoxon signed rank test with continuity correction	Load.Percentage by Registration	17	0.478987	0.0151192	Dentate.gyrus..granule.cell.layer_Iba1	6
V119	0.000920809	Dentate.gyrus..molecular.layer	Iba1	Wilcoxon signed rank test with continuity correction	Load.Percentage by Registration	147	0.568289	0.00486966	Dentate.gyrus..molecular.layer_Iba1	6
V120	0.000460015	Dentate.gyrus..polymorph.layer	Iba1	Wilcoxon signed rank test with continuity correction	Load.Percentage by Registration	151	0.600763	0.0036144	Dentate.gyrus..polymorph.layer_Iba1	6
V121	0.118251	Endopiriform.nucleus	Iba1	Wilcoxon signed rank test with continuity correction	Load.Percentage by Registration	43	0.267908	0.191288	Endopiriform.nucleus_Iba1	6
V122	0.0467895	Entorhinal.area	Iba1	Wilcoxon signed rank test with continuity correction	Load.Percentage by Registration	34	0.340974	0.0887387	Entorhinal.area_Iba1	6
V123	0.00922515	Epithalamus	Iba1	Wilcoxon signed rank test with continuity correction	Load.Percentage by Registration	132	0.446513	0.022651	Epithalamus_Iba1	6
V124	0.000384708	fiber.tracts	Iba1	Wilcoxon signed rank test with continuity correction	Load.Percentage by Registration	1	0.608881	0.00352649	fiber.tracts_Iba1	6
V125	0.0045073	Fundus.of.striatum	Iba1	Wilcoxon signed rank test with continuity correction	Load.Percentage by Registration	16	0.487105	0.0137723	Fundus.of.striatum_Iba1	6
V126	0.776388	Geniculate.group..dorsal.thalamus	Iba1	Wilcoxon signed rank test with continuity correction	Load.Percentage by Registration	70	0.0487105	0.8644	Geniculate.group..dorsal.thalamus_Iba1	6
V127	0.368427	Geniculate.group..ventral.thalamus	Iba1	Wilcoxon signed rank test with continuity correction	Load.Percentage by Registration	57	0.15425	0.477912	Geniculate.group..ventral.thalamus_Iba1	6
V128	0.000321048	Hippo	Iba1	Wilcoxon signed rank test with continuity correction	Load.Percentage by Registration	153	0.617	0.00352649	Hippo_Iba1	6
V129	0.448804	Hippocampal.formation	Iba1	Wilcoxon signed rank test with continuity correction	Load.Percentage by Registration	60	0.129895	0.558467	Hippocampal.formation_Iba1	6
V130	0.0121101	Hypothalamus	Iba1	Wilcoxon signed rank test with continuity correction	Load.Percentage by Registration	130	0.430276	0.0279855	Hypothalamus_Iba1	6
V131	1	Induseum.griseum	Iba1	Wilcoxon signed rank test with continuity correction	Load.Percentage by Registration	46	0	1	Induseum.griseum_Iba1	6
V132	0.420965	Intralaminar.nuclei.of.the.dorsal.thalamus	Iba1	Wilcoxon signed rank test with continuity correction	Load.Percentage by Registration	94	0.138013	0.531034	Intralaminar.nuclei.of.the.dorsal.thalamus_Iba1	6
V133	0.000384708	Isocortex	Iba1	Wilcoxon signed rank test with continuity correction	Load.Percentage by Registration	1	0.608881	0.00352649	Isocortex_Iba1	6
V134	0.47766	Lateral.amygdalar.nucleus	Iba1	Wilcoxon signed rank test with continuity correction	Load.Percentage by Registration	61	0.121776	0.581223	Lateral.amygdalar.nucleus_Iba1	6
V135	0.34376	Lateral.group.of.the.dorsal.thalamus	Iba1	Wilcoxon signed rank test with continuity correction	Load.Percentage by Registration	97	0.162368	0.45449	Lateral.group.of.the.dorsal.thalamus_Iba1	6
V136	0.201204	Lateral.septal.complex	Iba1	Wilcoxon signed rank test with continuity correction	Load.Percentage by Registration	104	0.219197	0.292757	Lateral.septal.complex_Iba1	6
V137	0.394166	Medial.group.of.the.dorsal.thalamus	Iba1	Wilcoxon signed rank test with continuity correction	Load.Percentage by Registration	95	0.146132	0.504166	Medial.group.of.the.dorsal.thalamus_Iba1	6
V138	0.00922515	Mid_Hind_Medulla	Iba1	Wilcoxon signed rank test with continuity correction	Load.Percentage by Registration	132	0.446513	0.022651	Mid_Hind_Medulla_Iba1	6
V139	0.23663	Midbrain	Iba1	Wilcoxon signed rank test with continuity correction	Load.Percentage by Registration	102	0.20296	0.330321	Midbrain_Iba1	6
V140	0.320174	Midbrain..behavioral.state.related	Iba1	Wilcoxon signed rank test with continuity correction	Load.Percentage by Registration	98	0.170487	0.429502	Midbrain..behavioral.state.related_Iba1	6
V141	0.0157679	Midbrain..motor.related	Iba1	Wilcoxon signed rank test with continuity correction	Load.Percentage by Registration	128	0.414039	0.0349692	Midbrain..motor.related_Iba1	6
V142	0.201204	Midbrain..sensory.related	Iba1	Wilcoxon signed rank test with continuity correction	Load.Percentage by Registration	49	0.219197	0.292757	Midbrain..sensory.related_Iba1	6
V143	0.569996	Midline.group.of.the.dorsal.thalamus	Iba1	Wilcoxon signed rank test with continuity correction	Load.Percentage by Registration	89	0.097421	0.678567	Midline.group.of.the.dorsal.thalamus_Iba1	6
V144	0.623261	Nucleus.accumbens	Iba1	Wilcoxon signed rank test with continuity correction	Load.Percentage by Registration	58	0.0842458	0.726258	Nucleus.accumbens_Iba1	6
V145	0.00802695	Olfactory.areas	Iba1	Wilcoxon signed rank test with continuity correction	Load.Percentage by Registration	20	0.454631	0.02063	Olfactory.areas_Iba1	6
V146	0.000920809	Olfactory.tubercle	Iba1	Wilcoxon signed rank test with continuity correction	Load.Percentage by Registration	6	0.568289	0.00486966	Olfactory.tubercle_Iba1	6
V147	0.118251	Pallidum	Iba1	Wilcoxon signed rank test with continuity correction	Load.Percentage by Registration	110	0.267908	0.191288	Pallidum_Iba1	6
V148	0.244648	Parasubiculum	Iba1	Wilcoxon signed rank test with continuity correction	Load.Percentage by Registration	91	0.19953	0.339789	Parasubiculum_Iba1	6
V149	0.000920809	Pons	Iba1	Wilcoxon signed rank test with continuity correction	Load.Percentage by Registration	147	0.568289	0.00486966	Pons_Iba1	6
V150	0.00333588	Pons..behavioral.state.related	Iba1	Wilcoxon signed rank test with continuity correction	Load.Percentage by Registration	139	0.503342	0.0106671	Pons..behavioral.state.related_Iba1	6
V151	0.000321048	Pons..motor.related	Iba1	Wilcoxon signed rank test with continuity correction	Load.Percentage by Registration	153	0.617	0.00352649	Pons..motor.related_Iba1	6
V152	0.10335	Pons..sensory.related	Iba1	Wilcoxon signed rank test with continuity correction	Load.Percentage by Registration	36	0.279341	0.1733	Pons..sensory.related_Iba1	6
V153	0.088349	Posterior.amygdalar.nucleus	Iba1	Wilcoxon signed rank test with continuity correction	Load.Percentage by Registration	40	0.292263	0.15185	Posterior.amygdalar.nucleus_Iba1	6
V154	0.088349	Postsubiculum	Iba1	Wilcoxon signed rank test with continuity correction	Load.Percentage by Registration	113	0.292263	0.15185	Postsubiculum_Iba1	6
V155	0.0798581	Presubiculum	Iba1	Wilcoxon signed rank test with continuity correction	Load.Percentage by Registration	114	0.300381	0.140776	Presubiculum_Iba1	6
V156	0.602562	Reticular.nucleus.of.the.thalamus	Iba1	Wilcoxon signed rank test with continuity correction	Load.Percentage by Registration	65	0.0893026	0.70814	Reticular.nucleus.of.the.thalamus_Iba1	6
V157	0.0417967	Striatum	Iba1	Wilcoxon signed rank test with continuity correction	Load.Percentage by Registration	33	0.349092	0.0809443	Striatum_Iba1	6
V158	0.00128642	Striatum.like.amygdalar.nuclei	Iba1	Wilcoxon signed rank test with continuity correction	Load.Percentage by Registration	8	0.552052	0.00609942	Striatum.like.amygdalar.nuclei_Iba1	6
V159	0.0975531	Striatum_Pallidum	Iba1	Wilcoxon signed rank test with continuity correction	Load.Percentage by Registration	41	0.284145	0.164583	Striatum_Pallidum_Iba1	6
V160	0.00802695	Subiculum	Iba1	Wilcoxon signed rank test with continuity correction	Load.Percentage by Registration	133	0.454631	0.02063	Subiculum_Iba1	6
V161	0.420965	Subparafascicular.nucleus	Iba1	Wilcoxon signed rank test with continuity correction	Load.Percentage by Registration	94	0.138013	0.531034	Subparafascicular.nucleus_Iba1	6
V162	0.0230727	Thalamus	Iba1	Wilcoxon signed rank test with continuity correction	Load.Percentage by Registration	125	0.389684	0.0480681	Thalamus_Iba1	6
V163	0.005223	Ventral.group.of.the.dorsal.thalamus	Iba1	Wilcoxon signed rank test with continuity correction	Load.Percentage by Registration	136	0.478987	0.0151192	Ventral.group.of.the.dorsal.thalamus_Iba1	6
V164	0.000321048	ventricular.systems	Iba1	Wilcoxon signed rank test with continuity correction	Load.Percentage by Registration	0	0.617	0.00352649	ventricular.systems_Iba1	6
V165	0.00697005	Ammon.s.horn	AB1.42	Wilcoxon signed rank test with continuity correction	Load.Percentage by Registration	134	0.46275	0.0187918	Ammon.s.horn_AB1.42	6
V166	0.297672	Anterior.group.of.the.dorsal.thalamus	AB1.42	Wilcoxon signed rank test with continuity correction	Load.Percentage by Registration	54	0.178605	0.40325	Anterior.group.of.the.dorsal.thalamus_AB1.42	6
V167	0.0467895	Basolateral.amygdalar.nucleus	AB1.42	Wilcoxon signed rank test with continuity correction	Load.Percentage by Registration	119	0.340974	0.0887387	Basolateral.amygdalar.nucleus_AB1.42	6
V168	0.0121101	Basomedial.amygdalar.nucleus	AB1.42	Wilcoxon signed rank test with continuity correction	Load.Percentage by Registration	23	0.430276	0.0279855	Basomedial.amygdalar.nucleus_AB1.42	6
V169	0.00603985	Caudoputamen	AB1.42	Wilcoxon signed rank test with continuity correction	Load.Percentage by Registration	18	0.470868	0.0164451	Caudoputamen_AB1.42	6
V170	0.365517	Claustrum	AB1.42	Wilcoxon signed rank test with continuity correction	Load.Percentage by Registration	86	0.15519	0.477912	Claustrum_AB1.42	6
V171	0.00286091	Cortex	AB1.42	Wilcoxon signed rank test with continuity correction	Load.Percentage by Registration	13	0.51146	0.00985048	Cortex_AB1.42	6
V172	0.320174	Cortical.subplate	AB1.42	Wilcoxon signed rank test with continuity correction	Load.Percentage by Registration	98	0.170487	0.429502	Cortical.subplate_AB1.42	6
V173	0.0798581	Dentate.gyrus..granule.cell.layer	AB1.42	Wilcoxon signed rank test with continuity correction	Load.Percentage by Registration	39	0.300381	0.140776	Dentate.gyrus..granule.cell.layer_AB1.42	6
V174	0.201204	Dentate.gyrus..molecular.layer	AB1.42	Wilcoxon signed rank test with continuity correction	Load.Percentage by Registration	49	0.219197	0.292757	Dentate.gyrus..molecular.layer_AB1.42	6
V175	0.187312	Dentate.gyrus..polymorph.layer	AB1.42	Wilcoxon signed rank test with continuity correction	Load.Percentage by Registration	94	0.226134	0.278436	Dentate.gyrus..polymorph.layer_AB1.42	6
V176	0.088349	Endopiriform.nucleus	AB1.42	Wilcoxon signed rank test with continuity correction	Load.Percentage by Registration	113	0.292263	0.15185	Endopiriform.nucleus_AB1.42	6
V177	0.0138326	Entorhinal.area	AB1.42	Wilcoxon signed rank test with continuity correction	Load.Percentage by Registration	24	0.422158	0.0309265	Entorhinal.area_AB1.42	6
V178	0.183431	Epithalamus	AB1.42	Wilcoxon signed rank test with continuity correction	Load.Percentage by Registration	8	0.228139	0.276519	Epithalamus_AB1.42	6
V179	0.00802695	fiber.tracts	AB1.42	Wilcoxon signed rank test with continuity correction	Load.Percentage by Registration	20	0.454631	0.02063	fiber.tracts_AB1.42	6
V180	1	Fundus.of.striatum	AB1.42	Wilcoxon signed rank test with continuity correction	Load.Percentage by Registration	53	0	1	Fundus.of.striatum_AB1.42	6
V181	0.670077	Geniculate.group..dorsal.thalamus	AB1.42	Wilcoxon signed rank test with continuity correction	Load.Percentage by Registration	67	0.0730658	0.761451	Geniculate.group..dorsal.thalamus_AB1.42	6
V182	0.887069	Geniculate.group..ventral.thalamus	AB1.42	Wilcoxon signed rank test with continuity correction	Load.Percentage by Registration	73	0.0243553	0.934651	Geniculate.group..ventral.thalamus_AB1.42	6
V183	0.00128642	Hippo	AB1.42	Wilcoxon signed rank test with continuity correction	Load.Percentage by Registration	145	0.552052	0.00609942	Hippo_AB1.42	6
V184	0.849817	Hippocampal.formation	AB1.42	Wilcoxon signed rank test with continuity correction	Load.Percentage by Registration	72	0.0324737	0.912889	Hippocampal.formation_AB1.42	6
V185	0.00151574	Hypothalamus	AB1.42	Wilcoxon signed rank test with continuity correction	Load.Percentage by Registration	144	0.543934	0.00661632	Hypothalamus_AB1.42	6
V186	1	Induseum.griseum	AB1.42	Wilcoxon signed rank test with continuity correction	Load.Percentage by Registration	1	0	1	Induseum.griseum_AB1.42	6
V187	0.448804	Intralaminar.nuclei.of.the.dorsal.thalamus	AB1.42	Wilcoxon signed rank test with continuity correction	Load.Percentage by Registration	60	0.129895	0.558467	Intralaminar.nuclei.of.the.dorsal.thalamus_AB1.42	6
V188	0.000776593	Isocortex	AB1.42	Wilcoxon signed rank test with continuity correction	Load.Percentage by Registration	5	0.576408	0.00444923	Isocortex_AB1.42	6
V189	0.897142	Lateral.amygdalar.nucleus	AB1.42	Wilcoxon signed rank test with continuity correction	Load.Percentage by Registration	65	0.02217	0.941154	Lateral.amygdalar.nucleus_AB1.42	6
V190	0.776388	Lateral.group.of.the.dorsal.thalamus	AB1.42	Wilcoxon signed rank test with continuity correction	Load.Percentage by Registration	83	0.0487105	0.8644	Lateral.group.of.the.dorsal.thalamus_AB1.42	6
V191	0.420965	Lateral.septal.complex	AB1.42	Wilcoxon signed rank test with continuity correction	Load.Percentage by Registration	59	0.138013	0.531034	Lateral.septal.complex_AB1.42	6
V192	0.623261	Medial.group.of.the.dorsal.thalamus	AB1.42	Wilcoxon signed rank test with continuity correction	Load.Percentage by Registration	58	0.0842458	0.726258	Medial.group.of.the.dorsal.thalamus_AB1.42	6
V193	0.129818	Mid_Hind_Medulla	AB1.42	Wilcoxon signed rank test with continuity correction	Load.Percentage by Registration	109	0.259789	0.206358	Mid_Hind_Medulla_AB1.42	6
V194	0.34376	Midbrain	AB1.42	Wilcoxon signed rank test with continuity correction	Load.Percentage by Registration	56	0.162368	0.45449	Midbrain_AB1.42	6
V195	0.900086	Midbrain..behavioral.state.related	AB1.42	Wilcoxon signed rank test with continuity correction	Load.Percentage by Registration	50	0.0215322	0.941154	Midbrain..behavioral.state.related_AB1.42	6
V196	0.670077	Midbrain..motor.related	AB1.42	Wilcoxon signed rank test with continuity correction	Load.Percentage by Registration	67	0.0730658	0.761451	Midbrain..motor.related_AB1.42	6
V197	0.660282	Midbrain..sensory.related	AB1.42	Wilcoxon signed rank test with continuity correction	Load.Percentage by Registration	77	0.0753778	0.756573	Midbrain..sensory.related_AB1.42	6
V198	0.224015	Midline.group.of.the.dorsal.thalamus	AB1.42	Wilcoxon signed rank test with continuity correction	Load.Percentage by Registration	23	0.208529	0.320855	Midline.group.of.the.dorsal.thalamus_AB1.42	6
V199	0.962244	Nucleus.accumbens	AB1.42	Wilcoxon signed rank test with continuity correction	Load.Percentage by Registration	78	0.00811842	0.972857	Nucleus.accumbens_AB1.42	6
V200	0.00244846	Olfactory.areas	AB1.42	Wilcoxon signed rank test with continuity correction	Load.Percentage by Registration	12	0.519579	0.00885957	Olfactory.areas_AB1.42	6
V201	0.00166169	Olfactory.tubercle	AB1.42	Wilcoxon signed rank test with continuity correction	Load.Percentage by Registration	0	0.539338	0.00714009	Olfactory.tubercle_AB1.42	6
V202	0.849817	Pallidum	AB1.42	Wilcoxon signed rank test with continuity correction	Load.Percentage by Registration	72	0.0324737	0.912889	Pallidum_AB1.42	6
V203	0.944285	Parasubiculum	AB1.42	Wilcoxon signed rank test with continuity correction	Load.Percentage by Registration	47	0.0119853	0.972857	Parasubiculum_AB1.42	6
V204	0.0244914	Pons	AB1.42	Wilcoxon signed rank test with continuity correction	Load.Percentage by Registration	112	0.385757	0.0506401	Pons_AB1.42	6
V205	0.801732	Pons..behavioral.state.related	AB1.42	Wilcoxon signed rank test with continuity correction	Load.Percentage by Registration	57	0.0430643	0.889018	Pons..behavioral.state.related_AB1.42	6
V206	0.00483046	Pons..motor.related	AB1.42	Wilcoxon signed rank test with continuity correction	Load.Percentage by Registration	123	0.483305	0.0145975	Pons..motor.related_AB1.42	6
V207	0.124175	Pons..sensory.related	AB1.42	Wilcoxon signed rank test with continuity correction	Load.Percentage by Registration	23	0.263676	0.199696	Pons..sensory.related_AB1.42	6
V208	0.0744314	Posterior.amygdalar.nucleus	AB1.42	Wilcoxon signed rank test with continuity correction	Load.Percentage by Registration	33	0.305945	0.134662	Posterior.amygdalar.nucleus_AB1.42	6
V209	0.485134	Postsubiculum	AB1.42	Wilcoxon signed rank test with continuity correction	Load.Percentage by Registration	82	0.119718	0.587718	Postsubiculum_AB1.42	6
V210	0.938176	Presubiculum	AB1.42	Wilcoxon signed rank test with continuity correction	Load.Percentage by Registration	66	0.013302	0.972857	Presubiculum_AB1.42	6
V211	0.924572	Reticular.nucleus.of.the.thalamus	AB1.42	Wilcoxon signed rank test with continuity correction	Load.Percentage by Registration	79	0.0162368	0.963096	Reticular.nucleus.of.the.thalamus_AB1.42	6
V212	0.00333588	Striatum	AB1.42	Wilcoxon signed rank test with continuity correction	Load.Percentage by Registration	14	0.503342	0.0106671	Striatum_AB1.42	6
V213	0.0720427	Striatum.like.amygdalar.nuclei	AB1.42	Wilcoxon signed rank test with continuity correction	Load.Percentage by Registration	38	0.3085	0.131204	Striatum.like.amygdalar.nuclei_AB1.42	6
V214	0.142245	Striatum_Pallidum	AB1.42	Wilcoxon signed rank test with continuity correction	Load.Percentage by Registration	45	0.251671	0.222258	Striatum_Pallidum_AB1.42	6
V215	0.005223	Subiculum	AB1.42	Wilcoxon signed rank test with continuity correction	Load.Percentage by Registration	136	0.478987	0.0151192	Subiculum_AB1.42	6
V216	0.155029	Subparafascicular.nucleus	AB1.42	Wilcoxon signed rank test with continuity correction	Load.Percentage by Registration	40	0.243869	0.240341	Subparafascicular.nucleus_AB1.42	6
V217	0.118251	Thalamus	AB1.42	Wilcoxon signed rank test with continuity correction	Load.Percentage by Registration	43	0.267908	0.191288	Thalamus_AB1.42	6
V218	0.297672	Ventral.group.of.the.dorsal.thalamus	AB1.42	Wilcoxon signed rank test with continuity correction	Load.Percentage by Registration	99	0.178605	0.40325	Ventral.group.of.the.dorsal.thalamus_AB1.42	6
V219	0.23663	ventricular.systems	AB1.42	Wilcoxon signed rank test with continuity correction	Load.Percentage by Registration	51	0.20296	0.330321	ventricular.systems_AB1.42	6
V220	0.00388163	Ammon.s.horn	Thionine	Wilcoxon signed rank test with continuity correction	Load.Percentage by Registration	138	0.495224	0.0121301	Ammon.s.horn_Thionine	6
V221	0.00388163	Anterior.group.of.the.dorsal.thalamus	Thionine	Wilcoxon signed rank test with continuity correction	Load.Percentage by Registration	138	0.495224	0.0121301	Anterior.group.of.the.dorsal.thalamus_Thionine	6
V222	0.000776593	Basolateral.amygdalar.nucleus	Thionine	Wilcoxon signed rank test with continuity correction	Load.Percentage by Registration	148	0.576408	0.00444923	Basolateral.amygdalar.nucleus_Thionine	6
V223	0.000776593	Basomedial.amygdalar.nucleus	Thionine	Wilcoxon signed rank test with continuity correction	Load.Percentage by Registration	148	0.576408	0.00444923	Basomedial.amygdalar.nucleus_Thionine	6
V224	0.000920809	Caudoputamen	Thionine	Wilcoxon signed rank test with continuity correction	Load.Percentage by Registration	6	0.568289	0.00486966	Caudoputamen_Thionine	6
V225	0.000776593	Claustrum	Thionine	Wilcoxon signed rank test with continuity correction	Load.Percentage by Registration	148	0.576408	0.00444923	Claustrum_Thionine	6
V226	0.23663	Cortex	Thionine	Wilcoxon signed rank test with continuity correction	Load.Percentage by Registration	51	0.20296	0.330321	Cortex_Thionine	6
V227	0.000321048	Cortical.subplate	Thionine	Wilcoxon signed rank test with continuity correction	Load.Percentage by Registration	153	0.617	0.00352649	Cortical.subplate_Thionine	6
V228	0.000321048	Dentate.gyrus..granule.cell.layer	Thionine	Wilcoxon signed rank test with continuity correction	Load.Percentage by Registration	153	0.617	0.00352649	Dentate.gyrus..granule.cell.layer_Thionine	6
V229	0.000321048	Dentate.gyrus..molecular.layer	Thionine	Wilcoxon signed rank test with continuity correction	Load.Percentage by Registration	0	0.617	0.00352649	Dentate.gyrus..molecular.layer_Thionine	6
V230	0.00244846	Dentate.gyrus..polymorph.layer	Thionine	Wilcoxon signed rank test with continuity correction	Load.Percentage by Registration	12	0.519579	0.00885957	Dentate.gyrus..polymorph.layer_Thionine	6
V231	0.0105805	Endopiriform.nucleus	Thionine	Wilcoxon signed rank test with continuity correction	Load.Percentage by Registration	131	0.438395	0.0255231	Endopiriform.nucleus_Thionine	6
V232	0.155566	Entorhinal.area	Thionine	Wilcoxon signed rank test with continuity correction	Load.Percentage by Registration	107	0.243553	0.240341	Entorhinal.area_Thionine	6
V233	0.000548903	Epithalamus	Thionine	Wilcoxon signed rank test with continuity correction	Load.Percentage by Registration	150	0.592645	0.00377371	Epithalamus_Thionine	6
V234	0.000321048	fiber.tracts	Thionine	Wilcoxon signed rank test with continuity correction	Load.Percentage by Registration	0	0.617	0.00352649	fiber.tracts_Thionine	6
V235	0.201204	Fundus.of.striatum	Thionine	Wilcoxon signed rank test with continuity correction	Load.Percentage by Registration	104	0.219197	0.292757	Fundus.of.striatum_Thionine	6
V236	0.0121101	Geniculate.group..dorsal.thalamus	Thionine	Wilcoxon signed rank test with continuity correction	Load.Percentage by Registration	130	0.430276	0.0279855	Geniculate.group..dorsal.thalamus_Thionine	6
V237	0.00244846	Geniculate.group..ventral.thalamus	Thionine	Wilcoxon signed rank test with continuity correction	Load.Percentage by Registration	141	0.519579	0.00885957	Geniculate.group..ventral.thalamus_Thionine	6
V238	0.00128642	Hippo	Thionine	Wilcoxon signed rank test with continuity correction	Load.Percentage by Registration	145	0.552052	0.00609942	Hippo_Thionine	6
V239	0.0331539	Hippocampal.formation	Thionine	Wilcoxon signed rank test with continuity correction	Load.Percentage by Registration	31	0.365329	0.0665498	Hippocampal.formation_Thionine	6
V240	0.00151574	Hypothalamus	Thionine	Wilcoxon signed rank test with continuity correction	Load.Percentage by Registration	144	0.543934	0.00661632	Hypothalamus_Thionine	6
V241	0.0975531	Induseum.griseum	Thionine	Wilcoxon signed rank test with continuity correction	Load.Percentage by Registration	112	0.284145	0.164583	Induseum.griseum_Thionine	6
V242	0.00333588	Intralaminar.nuclei.of.the.dorsal.thalamus	Thionine	Wilcoxon signed rank test with continuity correction	Load.Percentage by Registration	139	0.503342	0.0106671	Intralaminar.nuclei.of.the.dorsal.thalamus_Thionine	6
V243	0.0975531	Isocortex	Thionine	Wilcoxon signed rank test with continuity correction	Load.Percentage by Registration	41	0.284145	0.164583	Isocortex_Thionine	6
V244	0.776388	Lateral.amygdalar.nucleus	Thionine	Wilcoxon signed rank test with continuity correction	Load.Percentage by Registration	83	0.0487105	0.8644	Lateral.amygdalar.nucleus_Thionine	6
V245	0.000653585	Lateral.group.of.the.dorsal.thalamus	Thionine	Wilcoxon signed rank test with continuity correction	Load.Percentage by Registration	4	0.584526	0.00417991	Lateral.group.of.the.dorsal.thalamus_Thionine	6
V246	0.47766	Lateral.septal.complex	Thionine	Wilcoxon signed rank test with continuity correction	Load.Percentage by Registration	92	0.121776	0.581223	Lateral.septal.complex_Thionine	6
V247	0.47766	Medial.group.of.the.dorsal.thalamus	Thionine	Wilcoxon signed rank test with continuity correction	Load.Percentage by Registration	61	0.121776	0.581223	Medial.group.of.the.dorsal.thalamus_Thionine	6
V248	0.000321048	Mid_Hind_Medulla	Thionine	Wilcoxon signed rank test with continuity correction	Load.Percentage by Registration	153	0.617	0.00352649	Mid_Hind_Medulla_Thionine	6
V249	0.000384708	Midbrain	Thionine	Wilcoxon signed rank test with continuity correction	Load.Percentage by Registration	152	0.608881	0.00352649	Midbrain_Thionine	6
V250	0.00128642	Midbrain..behavioral.state.related	Thionine	Wilcoxon signed rank test with continuity correction	Load.Percentage by Registration	145	0.552052	0.00609942	Midbrain..behavioral.state.related_Thionine	6
V251	0.0138326	Midbrain..motor.related	Thionine	Wilcoxon signed rank test with continuity correction	Load.Percentage by Registration	129	0.422158	0.0309265	Midbrain..motor.related_Thionine	6
V252	0.000548903	Midbrain..sensory.related	Thionine	Wilcoxon signed rank test with continuity correction	Load.Percentage by Registration	150	0.592645	0.00377371	Midbrain..sensory.related_Thionine	6
V253	0.849817	Midline.group.of.the.dorsal.thalamus	Thionine	Wilcoxon signed rank test with continuity correction	Load.Percentage by Registration	72	0.0324737	0.912889	Midline.group.of.the.dorsal.thalamus_Thionine	6
V254	0.0260886	Nucleus.accumbens	Thionine	Wilcoxon signed rank test with continuity correction	Load.Percentage by Registration	124	0.381566	0.0535399	Nucleus.accumbens_Thionine	6
V255	0.0798581	Olfactory.areas	Thionine	Wilcoxon signed rank test with continuity correction	Load.Percentage by Registration	39	0.300381	0.140776	Olfactory.areas_Thionine	6
V256	0.962244	Olfactory.tubercle	Thionine	Wilcoxon signed rank test with continuity correction	Load.Percentage by Registration	75	0.00811842	0.972857	Olfactory.tubercle_Thionine	6
V257	0.0720427	Pallidum	Thionine	Wilcoxon signed rank test with continuity correction	Load.Percentage by Registration	38	0.3085	0.131204	Pallidum_Thionine	6
V258	0.181971	Parasubiculum	Thionine	Wilcoxon signed rank test with continuity correction	Load.Percentage by Registration	84	0.228901	0.276519	Parasubiculum_Thionine	6
V259	0.000321048	Pons	Thionine	Wilcoxon signed rank test with continuity correction	Load.Percentage by Registration	153	0.617	0.00352649	Pons_Thionine	6
V260	0.00826562	Pons..behavioral.state.related	Thionine	Wilcoxon signed rank test with continuity correction	Load.Percentage by Registration	107	0.452932	0.0210467	Pons..behavioral.state.related_Thionine	6
V261	0.000726514	Pons..motor.related	Thionine	Wilcoxon signed rank test with continuity correction	Load.Percentage by Registration	120	0.579558	0.00444923	Pons..motor.related_Thionine	6
V262	0.00286559	Pons..sensory.related	Thionine	Wilcoxon signed rank test with continuity correction	Load.Percentage by Registration	113	0.511374	0.00985048	Pons..sensory.related_Thionine	6
V263	0.23663	Posterior.amygdalar.nucleus	Thionine	Wilcoxon signed rank test with continuity correction	Load.Percentage by Registration	102	0.20296	0.330321	Posterior.amygdalar.nucleus_Thionine	6
V264	0.00603985	Postsubiculum	Thionine	Wilcoxon signed rank test with continuity correction	Load.Percentage by Registration	135	0.470868	0.0164451	Postsubiculum_Thionine	6
V265	0.0179375	Presubiculum	Thionine	Wilcoxon signed rank test with continuity correction	Load.Percentage by Registration	127	0.405921	0.0385376	Presubiculum_Thionine	6
V266	0.00128642	Reticular.nucleus.of.the.thalamus	Thionine	Wilcoxon signed rank test with continuity correction	Load.Percentage by Registration	145	0.552052	0.00609942	Reticular.nucleus.of.the.thalamus_Thionine	6
V267	0.00922515	Striatum	Thionine	Wilcoxon signed rank test with continuity correction	Load.Percentage by Registration	21	0.446513	0.022651	Striatum_Thionine	6
V268	0.00333588	Striatum.like.amygdalar.nuclei	Thionine	Wilcoxon signed rank test with continuity correction	Load.Percentage by Registration	14	0.503342	0.0106671	Striatum.like.amygdalar.nuclei_Thionine	6
V269	0.00286091	Striatum_Pallidum	Thionine	Wilcoxon signed rank test with continuity correction	Load.Percentage by Registration	13	0.51146	0.00985048	Striatum_Pallidum_Thionine	6
V270	0.569996	Subiculum	Thionine	Wilcoxon signed rank test with continuity correction	Load.Percentage by Registration	64	0.097421	0.678567	Subiculum_Thionine	6
V271	0.00802695	Subparafascicular.nucleus	Thionine	Wilcoxon signed rank test with continuity correction	Load.Percentage by Registration	133	0.454631	0.02063	Subparafascicular.nucleus_Thionine	6
V272	0.000460015	Thalamus	Thionine	Wilcoxon signed rank test with continuity correction	Load.Percentage by Registration	151	0.600763	0.0036144	Thalamus_Thionine	6
V273	0.00209112	Ventral.group.of.the.dorsal.thalamus	Thionine	Wilcoxon signed rank test with continuity correction	Load.Percentage by Registration	142	0.527697	0.00833415	Ventral.group.of.the.dorsal.thalamus_Thionine	6
V274	0.000384708	ventricular.systems	Thionine	Wilcoxon signed rank test with continuity correction	Load.Percentage by Registration	152	0.608881	0.00352649	ventricular.systems_Thionine	6

## Sheet: SuppData4_LoadANOVA
Iteration	Sum Sq	Df	F value	Pr(>F)	PctExp	constrasts	Region	Stain	FDR_adjusted_pval	group1	group2
Age.Harvested	4.49747	1	5.63053	0.0277882	10.9605	Age.Harvested	Ammon.s.horn	NeuN	0.0471713	6	14
Age.Harvested1	11.2528	1	1.72312	0.204157	4.4848	Age.Harvested	Anterior.group.of.the.dorsal.thalamus	NeuN	0.27254	6	14
Age.Harvested2	2.75116	1	0.138426	0.713764	0.429792	Age.Harvested	Basolateral.amygdalar.nucleus	NeuN	0.760795	6	14
Age.Harvested3	50.4814	1	2.03098	0.169541	5.62721	Age.Harvested	Basomedial.amygdalar.nucleus	NeuN	0.229674	6	14
Age.Harvested4	19.0656	1	4.18947	0.0540443	10.6265	Age.Harvested	Caudoputamen	NeuN	0.0864684	6	14
Age.Harvested5	212.017	1	3.76194	0.0666675	12.3425	Age.Harvested	Claustrum	NeuN	0.103579	6	14
Age.Harvested6	3.46719	1	0.248055	0.623881	0.837427	Age.Harvested	Cortex	NeuN	0.690412	6	14
Age.Harvested7	31.4381	1	2.58808	0.123343	8.28087	Age.Harvested	Cortical.subplate	NeuN	0.178523	6	14
Age.Harvested8	44.4767	1	0.473074	0.499476	1.52944	Age.Harvested	Dentate.gyrus..granule.cell.layer	NeuN	0.582017	6	14
Age.Harvested9	19.4723	1	5.307	0.0321008	17.5202	Age.Harvested	Dentate.gyrus..molecular.layer	NeuN	0.0541577	6	14
Age.Harvested10	885.515	1	13.6794	0.00142195	23.7925	Age.Harvested	Dentate.gyrus..polymorph.layer	NeuN	0.00298501	6	14
Age.Harvested11	69.8551	1	2.90694	0.103685	9.77405	Age.Harvested	Endopiriform.nucleus	NeuN	0.150864	6	14
Age.Harvested12	0.000353577	1	1.5178e-05	0.99693	6.38896e-05	Age.Harvested	Entorhinal.area	NeuN	0.99693	6	14
Age.Harvested13	38.4131	1	0.842115	0.369727	3.17477	Age.Harvested	Epithalamus	NeuN	0.447907	6	14
Age.Harvested14	1.88621	1	0.530857	0.474693	1.27172	Age.Harvested	fiber.tracts	NeuN	0.557865	6	14
Age.Harvested15	52.3998	1	2.41084	0.136179	8.20398	Age.Harvested	Fundus.of.striatum	NeuN	0.191068	6	14
Age.Harvested16	8.40406e-05	1	1.72689e-05	0.996726	5.54079e-05	Age.Harvested	Geniculate.group..dorsal.thalamus	NeuN	0.99693	6	14
Age.Harvested17	8.05469	1	1.16837	0.292599	3.16201	Age.Harvested	Geniculate.group..ventral.thalamus	NeuN	0.364094	6	14
Age.Harvested18	4.53009	1	1.46075	0.240908	4.62465	Age.Harvested	Hippo	NeuN	0.311031	6	14
Age.Harvested19	22.1515	1	2.27364	0.147225	6.36269	Age.Harvested	Hippocampal.formation	NeuN	0.205517	6	14
Age.Harvested20	11.5646	1	1.54359	0.228455	4.55783	Age.Harvested	Hypothalamus	NeuN	0.300599	6	14
Age.Harvested21	58.9721	1	3.01114	0.0980782	10.1043	Age.Harvested	Induseum.griseum	NeuN	0.143465	6	14
Age.Harvested22	2.62117	1	0.327729	0.573379	1.06461	Age.Harvested	Intralaminar.nuclei.of.the.dorsal.thalamus	NeuN	0.643589	6	14
Age.Harvested23	2.68311	1	0.181698	0.674471	0.613819	Age.Harvested	Isocortex	NeuN	0.733121	6	14
Age.Harvested24	4.50935	1	0.266693	0.611222	0.883052	Age.Harvested	Lateral.amygdalar.nucleus	NeuN	0.680511	6	14
Age.Harvested25	15.5215	1	4.35403	0.0499334	11.1031	Age.Harvested	Lateral.group.of.the.dorsal.thalamus	NeuN	0.0807746	6	14
Age.Harvested26	21.7173	1	2.50063	0.129486	7.36209	Age.Harvested	Lateral.septal.complex	NeuN	0.184591	6	14
Age.Harvested27	0.493237	1	0.107204	0.746753	0.303016	Age.Harvested	Medial.group.of.the.dorsal.thalamus	NeuN	0.783805	6	14
Age.Harvested28	0.971414	1	0.331059	0.571453	1.03018	Age.Harvested	Mid_Hind_Medulla	NeuN	0.643589	6	14
Age.Harvested29	0.920505	1	0.291501	0.595221	0.946795	Age.Harvested	Midbrain	NeuN	0.66539	6	14
Age.Harvested30	0.0161917	1	0.00338593	0.954176	0.0119649	Age.Harvested	Midbrain..behavioral.state.related	NeuN	0.9647	6	14
Age.Harvested31	0.463332	1	0.125695	0.726649	0.419253	Age.Harvested	Midbrain..motor.related	NeuN	0.768571	6	14
Age.Harvested32	0.268423	1	0.0593018	0.810083	0.134557	Age.Harvested	Midbrain..sensory.related	NeuN	0.847045	6	14
Age.Harvested33	0.420633	1	0.0252688	0.875293	0.0856671	Age.Harvested	Midline.group.of.the.dorsal.thalamus	NeuN	0.904909	6	14
Age.Harvested34	34.8228	1	3.60402	0.072166	9.20126	Age.Harvested	Nucleus.accumbens	NeuN	0.110574	6	14
Age.Harvested35	3.06552	1	0.233839	0.633944	0.826381	Age.Harvested	Olfactory.areas	NeuN	0.697338	6	14
Age.Harvested36	5.34119	1	0.246252	0.625136	0.696369	Age.Harvested	Olfactory.tubercle	NeuN	0.690412	6	14
Age.Harvested37	10.7161	1	3.64099	0.0708333	9.83999	Age.Harvested	Pallidum	NeuN	0.109433	6	14
Age.Harvested38	7.88843	1	0.175429	0.679796	0.476118	Age.Harvested	Parasubiculum	NeuN	0.735999	6	14
Age.Harvested39	2.59698	1	0.371074	0.549277	1.20555	Age.Harvested	Pons	NeuN	0.626768	6	14
Age.Harvested40	5.12357	1	1.39249	0.251831	2.89285	Age.Harvested	Pons..behavioral.state.related	NeuN	0.320618	6	14
Age.Harvested41	4.0395	1	0.116662	0.736246	0.457426	Age.Harvested	Pons..motor.related	NeuN	0.775739	6	14
Age.Harvested42	18.8039	1	1.27648	0.271924	3.85711	Age.Harvested	Pons..sensory.related	NeuN	0.343023	6	14
Age.Harvested43	206.155	1	6.56697	0.0185661	16.8162	Age.Harvested	Posterior.amygdalar.nucleus	NeuN	0.0327287	6	14
Age.Harvested44	14.2445	1	1.20214	0.285921	3.10841	Age.Harvested	Postsubiculum	NeuN	0.357401	6	14
Age.Harvested45	1.2682	1	0.0434947	0.836906	0.118609	Age.Harvested	Presubiculum	NeuN	0.868487	6	14
Age.Harvested46	1.42215	1	0.418862	0.524865	0.974091	Age.Harvested	Reticular.nucleus.of.the.thalamus	NeuN	0.60622	6	14
Age.Harvested47	13.9613	1	2.05164	0.167488	7.59301	Age.Harvested	Striatum	NeuN	0.228015	6	14
Age.Harvested48	83.2478	1	7.20895	0.0142389	19.8599	Age.Harvested	Striatum.like.amygdalar.nuclei	NeuN	0.0257612	6	14
Age.Harvested49	17.7993	1	4.51413	0.0462733	12.3593	Age.Harvested	Striatum_Pallidum	NeuN	0.0752969	6	14
Age.Harvested50	18.3199	1	4.01039	0.0589647	9.28654	Age.Harvested	Subiculum	NeuN	0.0926589	6	14
Age.Harvested51	8.51158	1	1.44714	0.243036	3.2789	Age.Harvested	Subparafascicular.nucleus	NeuN	0.312312	6	14
Age.Harvested52	1.49896	1	0.561334	0.462445	1.70416	Age.Harvested	Thalamus	NeuN	0.545804	6	14
Age.Harvested53	1.77404	1	0.70575	0.410789	2.01644	Age.Harvested	Ventral.group.of.the.dorsal.thalamus	NeuN	0.493306	6	14
Age.Harvested54	1.16683	1	0.727663	0.403742	2.3332	Age.Harvested	ventricular.systems	NeuN	0.48697	6	14
Age.Harvested55	3635.07	1	127.972	3.82821e-10	78.5646	Age.Harvested	Ammon.s.horn	GFAP	5.26378e-09	6	14
Age.Harvested56	495.176	1	40.2998	3.39862e-06	39.0017	Age.Harvested	Anterior.group.of.the.dorsal.thalamus	GFAP	1.15151e-05	6	14
Age.Harvested57	6313.63	1	155.793	6.7608e-11	77.0519	Age.Harvested	Basolateral.amygdalar.nucleus	GFAP	1.85922e-09	6	14
Age.Harvested58	3025.14	1	66.8419	8.31978e-08	67.0415	Age.Harvested	Basomedial.amygdalar.nucleus	GFAP	4.48615e-07	6	14
Age.Harvested59	5037.42	1	202.403	6.35939e-12	80.2138	Age.Harvested	Caudoputamen	GFAP	2.91472e-10	6	14
Age.Harvested60	7038.13	1	105.152	2.07035e-09	69.6962	Age.Harvested	Claustrum	GFAP	2.03338e-08	6	14
Age.Harvested61	2074.82	1	132.839	2.76363e-10	73.1023	Age.Harvested	Cortex	GFAP	4.74999e-09	6	14
Age.Harvested62	4487.88	1	166.823	3.6665e-11	76.021	Age.Harvested	Cortical.subplate	GFAP	1.12032e-09	6	14
Age.Harvested63	3290.54	1	53.9581	4.24473e-07	62.7493	Age.Harvested	Dentate.gyrus..granule.cell.layer	GFAP	1.91361e-06	6	14
Age.Harvested64	2267.53	1	32.6487	1.36387e-05	52.7886	Age.Harvested	Dentate.gyrus..molecular.layer	GFAP	4.03294e-05	6	14
Age.Harvested65	5671.81	1	74.2233	3.64205e-08	66.4715	Age.Harvested	Dentate.gyrus..polymorph.layer	GFAP	2.15991e-07	6	14
Age.Harvested66	5623.61	1	196.391	8.37465e-12	75.9889	Age.Harvested	Endopiriform.nucleus	GFAP	3.29004e-10	6	14
Age.Harvested67	2015.57	1	44.9704	1.5872e-06	56.3033	Age.Harvested	Entorhinal.area	GFAP	6.0622e-06	6	14
Age.Harvested68	19.075	1	0.467644	0.50192	1.42748	Age.Harvested	Epithalamus	GFAP	0.582397	6	14
Age.Harvested69	2237.23	1	133.425	2.65921e-10	79.4438	Age.Harvested	fiber.tracts	GFAP	4.74999e-09	6	14
Age.Harvested70	5316.88	1	129.598	3.4292e-10	75.9648	Age.Harvested	Fundus.of.striatum	GFAP	4.96331e-09	6	14
Age.Harvested71	2853.58	1	56.1011	3.17542e-07	58.6058	Age.Harvested	Geniculate.group..dorsal.thalamus	GFAP	1.4554e-06	6	14
Age.Harvested72	1930.47	1	14.5311	0.00109162	33.185	Age.Harvested	Geniculate.group..ventral.thalamus	GFAP	0.0023092	6	14
Age.Harvested73	2921.63	1	130.555	3.21605e-10	79.7396	Age.Harvested	Hippo	GFAP	4.91341e-09	6	14
Age.Harvested74	2883.79	1	41.8878	2.60619e-06	61.3376	Age.Harvested	Hippocampal.formation	GFAP	9.30783e-06	6	14
Age.Harvested75	109.451	1	68.0721	7.21461e-08	59.0387	Age.Harvested	Hypothalamus	GFAP	3.96804e-07	6	14
Age.Harvested76	69.7815	1	0.969834	0.336486	3.14724	Age.Harvested	Induseum.griseum	GFAP	0.411261	6	14
Age.Harvested77	1007.52	1	18.3434	0.000363072	37.584	Age.Harvested	Intralaminar.nuclei.of.the.dorsal.thalamus	GFAP	0.000825165	6	14
Age.Harvested78	1934.46	1	131.086	3.10393e-10	72.7139	Age.Harvested	Isocortex	GFAP	4.91341e-09	6	14
Age.Harvested79	1768.81	1	45.4089	1.482e-06	47.8968	Age.Harvested	Lateral.amygdalar.nucleus	GFAP	5.74014e-06	6	14
Age.Harvested80	2467.61	1	52.1636	5.44882e-07	56.8523	Age.Harvested	Lateral.group.of.the.dorsal.thalamus	GFAP	2.37845e-06	6	14
Age.Harvested81	1949.96	1	62.7294	1.36049e-07	64.0612	Age.Harvested	Lateral.septal.complex	GFAP	7.05916e-07	6	14
Age.Harvested82	503.188	1	27.8072	3.67929e-05	43.4912	Age.Harvested	Medial.group.of.the.dorsal.thalamus	GFAP	9.63624e-05	6	14
Age.Harvested83	1303.13	1	140.233	1.71776e-10	77.5561	Age.Harvested	Mid_Hind_Medulla	GFAP	3.7928e-09	6	14
Age.Harvested84	1314.05	1	193.007	9.81178e-12	78.9147	Age.Harvested	Midbrain	GFAP	3.3728e-10	6	14
Age.Harvested85	596.853	1	22.0127	0.000140071	39.8689	Age.Harvested	Midbrain..behavioral.state.related	GFAP	0.000347022	6	14
Age.Harvested86	1661.77	1	206.52	5.28939e-12	79.9511	Age.Harvested	Midbrain..motor.related	GFAP	2.91472e-10	6	14
Age.Harvested87	360.174	1	29.8954	2.36877e-05	45.5165	Age.Harvested	Midbrain..sensory.related	GFAP	6.51411e-05	6	14
Age.Harvested88	40.9288	1	3.02828	0.0971908	9.30379	Age.Harvested	Midline.group.of.the.dorsal.thalamus	GFAP	0.142928	6	14
Age.Harvested89	3835.68	1	109.051	1.51944e-09	65.6675	Age.Harvested	Nucleus.accumbens	GFAP	1.54758e-08	6	14
Age.Harvested90	2222.99	1	133.856	2.58511e-10	76.1249	Age.Harvested	Olfactory.areas	GFAP	4.74999e-09	6	14
Age.Harvested91	1425.25	1	111.727	1.23549e-09	68.6681	Age.Harvested	Olfactory.tubercle	GFAP	1.35904e-08	6	14
Age.Harvested92	1583.42	1	87.6598	9.46206e-09	68.1758	Age.Harvested	Pallidum	GFAP	7.17686e-08	6	14
Age.Harvested93	1285.3	1	12.0669	0.00239642	27.2684	Age.Harvested	Parasubiculum	GFAP	0.00481034	6	14
Age.Harvested94	1201.48	1	17.1957	0.000499137	37.901	Age.Harvested	Pons	GFAP	0.00110696	6	14
Age.Harvested95	747.552	1	20.9798	0.000181443	28.712	Age.Harvested	Pons..behavioral.state.related	GFAP	0.000441565	6	14
Age.Harvested96	4130.67	1	19.6801	0.000253832	39.3514	Age.Harvested	Pons..motor.related	GFAP	0.000591559	6	14
Age.Harvested97	387.029	1	3.09977	0.0935881	11.1804	Age.Harvested	Pons..sensory.related	GFAP	0.13837	6	14
Age.Harvested98	1785.81	1	18.7539	0.000324818	25.8996	Age.Harvested	Posterior.amygdalar.nucleus	GFAP	0.000744374	6	14
Age.Harvested99	3014.98	1	58.8426	2.21683e-07	59.8082	Age.Harvested	Postsubiculum	GFAP	1.08862e-06	6	14
Age.Harvested100	993.081	1	16.9649	0.000532818	26.8052	Age.Harvested	Presubiculum	GFAP	0.0011722	6	14
Age.Harvested101	1740.75	1	32.7574	1.33528e-05	44.4243	Age.Harvested	Reticular.nucleus.of.the.thalamus	GFAP	3.99134e-05	6	14
Age.Harvested102	2152.3	1	206.645	5.26031e-12	76.9853	Age.Harvested	Striatum	GFAP	2.91472e-10	6	14
Age.Harvested103	2057.85	1	89.1842	8.20929e-09	72.7604	Age.Harvested	Striatum.like.amygdalar.nuclei	GFAP	6.63986e-08	6	14
Age.Harvested104	3221.49	1	205.731	5.47815e-12	79.2149	Age.Harvested	Striatum_Pallidum	GFAP	2.91472e-10	6	14
Age.Harvested105	1697.32	1	42.7733	2.25438e-06	59.3697	Age.Harvested	Subiculum	GFAP	8.1573e-06	6	14
Age.Harvested106	1099.4	1	13.6231	0.00144742	28.2576	Age.Harvested	Subparafascicular.nucleus	GFAP	0.00301546	6	14
Age.Harvested107	1385.12	1	104.175	2.24072e-09	66.2705	Age.Harvested	Thalamus	GFAP	2.12482e-08	6	14
Age.Harvested108	2807.15	1	139.552	1.79296e-10	67.339	Age.Harvested	Ventral.group.of.the.dorsal.thalamus	GFAP	3.7928e-09	6	14
Age.Harvested109	35.6866	1	1.47076	0.239356	5.07172	Age.Harvested	ventricular.systems	GFAP	0.310486	6	14
Age.Harvested110	553.67	1	77.7955	2.49944e-08	67.0891	Age.Harvested	Ammon.s.horn	Iba1	1.63654e-07	6	14
Age.Harvested111	152.716	1	20.5832	0.000200769	29.4018	Age.Harvested	Anterior.group.of.the.dorsal.thalamus	Iba1	0.00047596	6	14
Age.Harvested112	311.891	1	40.2395	3.43359e-06	52.5118	Age.Harvested	Basolateral.amygdalar.nucleus	Iba1	1.15151e-05	6	14
Age.Harvested113	214.257	1	25.5105	6.11632e-05	48.9061	Age.Harvested	Basomedial.amygdalar.nucleus	Iba1	0.00015574	6	14
Age.Harvested114	431.707	1	85.7178	1.13725e-08	70.7534	Age.Harvested	Caudoputamen	Iba1	8.23011e-08	6	14
Age.Harvested115	490.865	1	51.5309	5.95929e-07	55.2226	Age.Harvested	Claustrum	Iba1	2.55762e-06	6	14
Age.Harvested116	123.633	1	46.7107	1.21234e-06	56.3576	Age.Harvested	Cortex	Iba1	4.83179e-06	6	14
Age.Harvested117	254.943	1	53.4908	4.52717e-07	56.8671	Age.Harvested	Cortical.subplate	Iba1	2.00802e-06	6	14
Age.Harvested118	329.947	1	40.0161	3.56641e-06	54.4957	Age.Harvested	Dentate.gyrus..granule.cell.layer	Iba1	1.18164e-05	6	14
Age.Harvested119	237.078	1	28.9346	2.89366e-05	45.1792	Age.Harvested	Dentate.gyrus..molecular.layer	Iba1	7.83216e-05	6	14
Age.Harvested120	1438.36	1	38.084	4.98345e-06	57.0727	Age.Harvested	Dentate.gyrus..polymorph.layer	Iba1	1.61229e-05	6	14
Age.Harvested121	328.489	1	65.7142	9.49812e-08	56.0753	Age.Harvested	Endopiriform.nucleus	Iba1	5.02305e-07	6	14
Age.Harvested122	124.005	1	41.1976	2.92238e-06	52.1414	Age.Harvested	Entorhinal.area	Iba1	1.00457e-05	6	14
Age.Harvested123	95.8262	1	12.7124	0.00193774	25.3032	Age.Harvested	Epithalamus	Iba1	0.00391823	6	14
Age.Harvested124	247.208	1	87.4436	9.65614e-09	71.1856	Age.Harvested	fiber.tracts	Iba1	7.17686e-08	6	14
Age.Harvested125	341.539	1	59.8087	1.95908e-07	52.3529	Age.Harvested	Fundus.of.striatum	Iba1	9.79541e-07	6	14
Age.Harvested126	247.77	1	13.0531	0.00173548	27.1325	Age.Harvested	Geniculate.group..dorsal.thalamus	Iba1	0.00358841	6	14
Age.Harvested127	569.884	1	33.5149	1.15355e-05	45.4391	Age.Harvested	Geniculate.group..ventral.thalamus	Iba1	3.48599e-05	6	14
Age.Harvested128	295.216	1	82.9965	1.48017e-08	65.3829	Age.Harvested	Hippo	Iba1	1.01761e-07	6	14
Age.Harvested129	156.686	1	44.6968	1.65698e-06	42.5181	Age.Harvested	Hippocampal.formation	Iba1	6.24203e-06	6	14
Age.Harvested130	26.9091	1	30.0977	2.27217e-05	43.0119	Age.Harvested	Hypothalamus	Iba1	6.31159e-05	6	14
Age.Harvested131	22.9554	1	2.45121	0.13312	7.09996	Age.Harvested	Induseum.griseum	Iba1	0.188409	6	14
Age.Harvested132	238.122	1	17.8137	0.000419965	36.6761	Age.Harvested	Intralaminar.nuclei.of.the.dorsal.thalamus	Iba1	0.000938946	6	14
Age.Harvested133	115.04	1	43.0779	2.14571e-06	55.1024	Age.Harvested	Isocortex	Iba1	7.8676e-06	6	14
Age.Harvested134	64.4824	1	20.2302	0.000219897	32.3127	Age.Harvested	Lateral.amygdalar.nucleus	Iba1	0.000516851	6	14
Age.Harvested135	196.869	1	21.5935	0.000155454	37.7235	Age.Harvested	Lateral.group.of.the.dorsal.thalamus	Iba1	0.000381695	6	14
Age.Harvested136	173.033	1	28.0859	3.46524e-05	46.2829	Age.Harvested	Lateral.septal.complex	Iba1	9.25184e-05	6	14
Age.Harvested137	281.486	1	27.9943	3.53407e-05	48.8668	Age.Harvested	Medial.group.of.the.dorsal.thalamus	Iba1	9.3449e-05	6	14
Age.Harvested138	225.622	1	94.925	4.89327e-09	72.9665	Age.Harvested	Mid_Hind_Medulla	Iba1	4.3408e-08	6	14
Age.Harvested139	228.42	1	122.208	5.71201e-10	74.511	Age.Harvested	Midbrain	Iba1	7.48002e-09	6	14
Age.Harvested140	89.5176	1	11.2302	0.00317982	28.0941	Age.Harvested	Midbrain..behavioral.state.related	Iba1	0.00624607	6	14
Age.Harvested141	272.617	1	113.849	1.0517e-09	72.7533	Age.Harvested	Midbrain..motor.related	Iba1	1.25747e-08	6	14
Age.Harvested142	102.407	1	30.5594	2.06757e-05	55.1371	Age.Harvested	Midbrain..sensory.related	Iba1	5.86167e-05	6	14
Age.Harvested143	13.3434	1	7.38324	0.0132682	15.4278	Age.Harvested	Midline.group.of.the.dorsal.thalamus	Iba1	0.024164	6	14
Age.Harvested144	302.053	1	28.916	2.90502e-05	46.6617	Age.Harvested	Nucleus.accumbens	Iba1	7.83216e-05	6	14
Age.Harvested145	195.766	1	70.8688	5.25669e-08	66.9077	Age.Harvested	Olfactory.areas	Iba1	2.95018e-07	6	14
Age.Harvested146	221.466	1	109.191	1.503e-09	72.3896	Age.Harvested	Olfactory.tubercle	Iba1	1.54758e-08	6	14
Age.Harvested147	301.075	1	57.8306	2.52749e-07	70.9037	Age.Harvested	Pallidum	Iba1	1.18079e-06	6	14
Age.Harvested148	28.8217	1	3.29757	0.0844048	10.4128	Age.Harvested	Parasubiculum	Iba1	0.126148	6	14
Age.Harvested149	190.176	1	9.03611	0.00698075	25.4415	Age.Harvested	Pons	Iba1	0.0134245	6	14
Age.Harvested150	144.943	1	6.85736	0.0164488	20.1856	Age.Harvested	Pons..behavioral.state.related	Iba1	0.0293729	6	14
Age.Harvested151	308.462	1	4.96877	0.0374377	16.7078	Age.Harvested	Pons..motor.related	Iba1	0.0620203	6	14
Age.Harvested152	16.2953	1	0.914781	0.350268	3.47843	Age.Harvested	Pons..sensory.related	Iba1	0.426212	6	14
Age.Harvested153	305.76	1	24.531	7.6599e-05	43.7682	Age.Harvested	Posterior.amygdalar.nucleus	Iba1	0.000191498	6	14
Age.Harvested154	169.534	1	25.9864	5.49297e-05	41.1764	Age.Harvested	Postsubiculum	Iba1	0.000141174	6	14
Age.Harvested155	56.0553	1	7.89798	0.0108071	20.76	Age.Harvested	Presubiculum	Iba1	0.0200808	6	14
Age.Harvested156	471.671	1	58.4881	2.3206e-07	53.7543	Age.Harvested	Reticular.nucleus.of.the.thalamus	Iba1	1.11959e-06	6	14
Age.Harvested157	104.573	1	31.2866	1.78527e-05	49.5136	Age.Harvested	Striatum	Iba1	5.11405e-05	6	14
Age.Harvested158	278.605	1	51.4302	6.04529e-07	65.2786	Age.Harvested	Striatum.like.amygdalar.nuclei	Iba1	2.55762e-06	6	14
Age.Harvested159	316.055	1	83.1557	1.45724e-08	72.4816	Age.Harvested	Striatum_Pallidum	Iba1	1.01761e-07	6	14
Age.Harvested160	52.6844	1	5.7142	0.0267821	16.0253	Age.Harvested	Subiculum	Iba1	0.0460318	6	14
Age.Harvested161	132.752	1	12.717	0.00193481	28.7028	Age.Harvested	Subparafascicular.nucleus	Iba1	0.00391823	6	14
Age.Harvested162	196.626	1	50.6709	6.73966e-07	55.3138	Age.Harvested	Thalamus	Iba1	2.80819e-06	6	14
Age.Harvested163	289.408	1	34.004	1.05076e-05	50.7702	Age.Harvested	Ventral.group.of.the.dorsal.thalamus	Iba1	3.24674e-05	6	14
Age.Harvested164	21.9121	1	4.82096	0.0400806	15.0444	Age.Harvested	ventricular.systems	Iba1	0.0660009	6	14
Age.Harvested165	26.6697	1	74.0978	3.69149e-08	68.465	Age.Harvested	Ammon.s.horn	AB1.42	2.15991e-07	6	14
Age.Harvested166	52.1801	1	41.7494	2.66644e-06	51.6653	Age.Harvested	Anterior.group.of.the.dorsal.thalamus	AB1.42	9.40091e-06	6	14
Age.Harvested167	62.2834	1	32.4956	1.40525e-05	49.4471	Age.Harvested	Basolateral.amygdalar.nucleus	AB1.42	4.09952e-05	6	14
Age.Harvested168	21.4889	1	18.1114	0.000386872	38.045	Age.Harvested	Basomedial.amygdalar.nucleus	AB1.42	0.000872048	6	14
Age.Harvested169	7.29945	1	41.3031	2.87145e-06	48.8289	Age.Harvested	Caudoputamen	AB1.42	9.99556e-06	6	14
Age.Harvested170	43.9621	1	5.19824	0.0337167	11.2107	Age.Harvested	Claustrum	AB1.42	0.0565371	6	14
Age.Harvested171	17.039	1	38.2057	4.87789e-06	49.3651	Age.Harvested	Cortex	AB1.42	1.59693e-05	6	14
Age.Harvested172	38.6315	1	27.6114	3.83834e-05	43.3603	Age.Harvested	Cortical.subplate	AB1.42	9.95796e-05	6	14
Age.Harvested173	22.1339	1	7.74758	0.011469	24.4322	Age.Harvested	Dentate.gyrus..granule.cell.layer	AB1.42	0.0211675	6	14
Age.Harvested174	3.22135	1	16.2415	0.000655757	36.1326	Age.Harvested	Dentate.gyrus..molecular.layer	AB1.42	0.00139793	6	14
Age.Harvested175	141.953	1	11.25	0.00315823	32.1946	Age.Harvested	Dentate.gyrus..polymorph.layer	AB1.42	0.00624607	6	14
Age.Harvested176	46.6588	1	19.2171	0.000286905	30.6898	Age.Harvested	Endopiriform.nucleus	AB1.42	0.000663016	6	14
Age.Harvested177	58.3439	1	11.628	0.00277663	31.9515	Age.Harvested	Entorhinal.area	AB1.42	0.00553315	6	14
Age.Harvested178	0.680718	1	6.21748	0.0215307	13.3115	Age.Harvested	Epithalamus	AB1.42	0.037713	6	14
Age.Harvested179	7.41373	1	76.8797	2.749e-08	69.4478	Age.Harvested	fiber.tracts	AB1.42	1.70884e-07	6	14
Age.Harvested180	15.6959	1	24.9758	6.91136e-05	41.8397	Age.Harvested	Fundus.of.striatum	AB1.42	0.000174369	6	14
Age.Harvested181	275.784	1	91.3957	6.70441e-09	71.5511	Age.Harvested	Geniculate.group..dorsal.thalamus	AB1.42	5.58701e-08	6	14
Age.Harvested182	38.5798	1	30.1803	2.234e-05	43.7014	Age.Harvested	Geniculate.group..ventral.thalamus	AB1.42	6.26888e-05	6	14
Age.Harvested183	34.1261	1	48.8208	8.82849e-07	64.1661	Age.Harvested	Hippo	AB1.42	3.57034e-06	6	14
Age.Harvested184	34.2779	1	16.6955	0.000575339	41.1562	Age.Harvested	Hippocampal.formation	AB1.42	0.00123608	6	14
Age.Harvested185	2.87259	1	35.238	8.33525e-06	51.17	Age.Harvested	Hypothalamus	AB1.42	2.60477e-05	6	14
Age.Harvested186	0.799383	1	1.42564	0.246447	5.52275	Age.Harvested	Induseum.griseum	AB1.42	0.315223	6	14
Age.Harvested187	151.828	1	87.7772	9.35847e-09	65.7185	Age.Harvested	Intralaminar.nuclei.of.the.dorsal.thalamus	AB1.42	7.17686e-08	6	14
Age.Harvested188	15.5399	1	37.8403	5.20247e-06	49.1103	Age.Harvested	Isocortex	AB1.42	1.66358e-05	6	14
Age.Harvested189	0.76983	1	1.93742	0.179236	6.09523	Age.Harvested	Lateral.amygdalar.nucleus	AB1.42	0.241617	6	14
Age.Harvested190	191.753	1	57.813	2.53332e-07	58.2024	Age.Harvested	Lateral.group.of.the.dorsal.thalamus	AB1.42	1.18079e-06	6	14
Age.Harvested191	16.4142	1	72.4533	4.41268e-08	71.5203	Age.Harvested	Lateral.septal.complex	AB1.42	2.5281e-07	6	14
Age.Harvested192	131.471	1	92.701	5.96037e-09	71.2714	Age.Harvested	Medial.group.of.the.dorsal.thalamus	AB1.42	5.1222e-08	6	14
Age.Harvested193	12.8008	1	117.976	7.74398e-10	78.0894	Age.Harvested	Mid_Hind_Medulla	AB1.42	9.67998e-09	6	14
Age.Harvested194	13.3127	1	208.507	4.84518e-12	85.0308	Age.Harvested	Midbrain	AB1.42	2.91472e-10	6	14
Age.Harvested195	0.968148	1	1.60064	0.220355	4.92397	Age.Harvested	Midbrain..behavioral.state.related	AB1.42	0.291335	6	14
Age.Harvested196	18.2621	1	205.045	5.6483e-12	84.5288	Age.Harvested	Midbrain..motor.related	AB1.42	2.91472e-10	6	14
Age.Harvested197	1.49552	1	16.7046	0.000573846	34.8397	Age.Harvested	Midbrain..sensory.related	AB1.42	0.00123608	6	14
Age.Harvested198	3.35718	1	61.8442	1.51734e-07	56.9324	Age.Harvested	Midline.group.of.the.dorsal.thalamus	AB1.42	7.72717e-07	6	14
Age.Harvested199	6.07988	1	35.2949	8.24783e-06	44.3814	Age.Harvested	Nucleus.accumbens	AB1.42	2.60477e-05	6	14
Age.Harvested200	61.9983	1	33.8451	1.08302e-05	47.5822	Age.Harvested	Olfactory.areas	AB1.42	3.30921e-05	6	14
Age.Harvested201	20.2808	1	50.0849	7.3355e-07	56.5323	Age.Harvested	Olfactory.tubercle	AB1.42	3.01084e-06	6	14
Age.Harvested202	2.18891	1	32.456	1.4162e-05	46.823	Age.Harvested	Pallidum	AB1.42	4.09952e-05	6	14
Age.Harvested203	0.37783	1	4.14278	0.0552801	11.7148	Age.Harvested	Parasubiculum	AB1.42	0.087368	6	14
Age.Harvested204	13.9653	1	3.3243	0.0832461	8.98955	Age.Harvested	Pons	AB1.42	0.125097	6	14
Age.Harvested205	7.16295	1	4.77849	0.0408789	14.0499	Age.Harvested	Pons..behavioral.state.related	AB1.42	0.0669148	6	14
Age.Harvested206	47.6534	1	3.59827	0.0723758	9.90753	Age.Harvested	Pons..motor.related	AB1.42	0.110574	6	14
Age.Harvested207	0.324307	1	1.0648	0.314441	3.30272	Age.Harvested	Pons..sensory.related	AB1.42	0.387764	6	14
Age.Harvested208	39.3885	1	7.67212	0.011818	22.9132	Age.Harvested	Posterior.amygdalar.nucleus	AB1.42	0.0216663	6	14
Age.Harvested209	4.47686	1	46.119	1.32754e-06	52.3992	Age.Harvested	Postsubiculum	AB1.42	5.21535e-06	6	14
Age.Harvested210	1.42191	1	16.9271	0.000538563	30.8899	Age.Harvested	Presubiculum	AB1.42	0.00117543	6	14
Age.Harvested211	87.7879	1	76.7165	2.79629e-08	71.591	Age.Harvested	Reticular.nucleus.of.the.thalamus	AB1.42	1.70884e-07	6	14
Age.Harvested212	8.57092	1	150.374	9.26396e-11	75.3027	Age.Harvested	Striatum	AB1.42	2.31599e-09	6	14
Age.Harvested213	18.4277	1	44.5391	1.69872e-06	58.5487	Age.Harvested	Striatum.like.amygdalar.nuclei	AB1.42	6.31282e-06	6	14
Age.Harvested214	8.58681	1	76.992	2.71697e-08	64.4556	Age.Harvested	Striatum_Pallidum	AB1.42	1.70884e-07	6	14
Age.Harvested215	171.004	1	102.841	2.49855e-09	70.5057	Age.Harvested	Subiculum	AB1.42	2.29033e-08	6	14
Age.Harvested216	11.9847	1	8.62837	0.00814358	26.3858	Age.Harvested	Subparafascicular.nucleus	AB1.42	0.015552	6	14
Age.Harvested217	117.088	1	112.05	1.20532e-09	74.2363	Age.Harvested	Thalamus	AB1.42	1.35904e-08	6	14
Age.Harvested218	343.742	1	80.7949	1.8415e-08	68.842	Age.Harvested	Ventral.group.of.the.dorsal.thalamus	AB1.42	1.23515e-07	6	14
Age.Harvested219	1.70983	1	20.7926	0.000190295	37.3784	Age.Harvested	ventricular.systems	AB1.42	0.000459045	6	14
Age.Harvested220	6.64492	1	9.70492	0.00545264	19.0271	Age.Harvested	Ammon.s.horn	Thionine	0.0106346	6	14
Age.Harvested221	26.2911	1	6.71972	0.0174166	15.7426	Age.Harvested	Anterior.group.of.the.dorsal.thalamus	Thionine	0.0309004	6	14
Age.Harvested222	1.75493	1	0.603353	0.446392	1.65977	Age.Harvested	Basolateral.amygdalar.nucleus	Thionine	0.531419	6	14
Age.Harvested223	11.2396	1	3.51449	0.0755152	9.44426	Age.Harvested	Basomedial.amygdalar.nucleus	Thionine	0.114103	6	14
Age.Harvested224	15.0125	1	3.86694	0.0632791	11.6573	Age.Harvested	Caudoputamen	Thionine	0.0988736	6	14
Age.Harvested225	0.133387	1	0.0169893	0.897597	0.0468374	Age.Harvested	Claustrum	Thionine	0.921042	6	14
Age.Harvested226	13.7568	1	5.74497	0.0264225	12.9789	Age.Harvested	Cortex	Thionine	0.0456994	6	14
Age.Harvested227	4.20313	1	1.51743	0.232296	4.1816	Age.Harvested	Cortical.subplate	Thionine	0.302756	6	14
Age.Harvested228	0.383403	1	0.00855628	0.927221	0.0202425	Age.Harvested	Dentate.gyrus..granule.cell.layer	Thionine	0.940907	6	14
Age.Harvested229	0.809788	1	0.195695	0.662965	0.604048	Age.Harvested	Dentate.gyrus..molecular.layer	Thionine	0.723474	6	14
Age.Harvested230	385.379	1	9.51888	0.00583654	28.8117	Age.Harvested	Dentate.gyrus..polymorph.layer	Thionine	0.0113032	6	14
Age.Harvested231	0.0382623	1	0.00891251	0.925726	0.0287185	Age.Harvested	Endopiriform.nucleus	Thionine	0.940907	6	14
Age.Harvested232	10.9378	1	2.5426	0.126494	6.45201	Age.Harvested	Entorhinal.area	Thionine	0.182124	6	14
Age.Harvested233	149.242	1	2.44482	0.133599	8.51274	Age.Harvested	Epithalamus	Thionine	0.188409	6	14
Age.Harvested234	0.227898	1	0.355351	0.557786	0.861086	Age.Harvested	fiber.tracts	Thionine	0.632319	6	14
Age.Harvested235	1.04053	1	0.131534	0.720651	0.484421	Age.Harvested	Fundus.of.striatum	Thionine	0.76517	6	14
Age.Harvested236	22.4868	1	8.05248	0.0101713	15.7374	Age.Harvested	Geniculate.group..dorsal.thalamus	Thionine	0.0191583	6	14
Age.Harvested237	10.4294	1	4.18802	0.054082	7.96689	Age.Harvested	Geniculate.group..ventral.thalamus	Thionine	0.0864684	6	14
Age.Harvested238	8.64444	1	20.69	0.000195353	22.7807	Age.Harvested	Hippo	Thionine	0.000467147	6	14
Age.Harvested239	18.0095	1	3.53589	0.0746987	11.1625	Age.Harvested	Hippocampal.formation	Thionine	0.113493	6	14
Age.Harvested240	40.1868	1	2.49977	0.129549	6.07869	Age.Harvested	Hypothalamus	Thionine	0.184591	6	14
Age.Harvested241	127.263	1	2.2474	0.149459	6.21682	Age.Harvested	Induseum.griseum	Thionine	0.206745	6	14
Age.Harvested242	12.3998	1	1.68021	0.209656	3.72231	Age.Harvested	Intralaminar.nuclei.of.the.dorsal.thalamus	Thionine	0.278528	6	14
Age.Harvested243	14.705	1	5.81041	0.0256757	13.1565	Age.Harvested	Isocortex	Thionine	0.0446888	6	14
Age.Harvested244	6.84068	1	0.982662	0.333385	2.56619	Age.Harvested	Lateral.amygdalar.nucleus	Thionine	0.409289	6	14
Age.Harvested245	0.332919	1	0.166101	0.68793	0.435941	Age.Harvested	Lateral.group.of.the.dorsal.thalamus	Thionine	0.738987	6	14
Age.Harvested246	27.718	1	8.01006	0.0103416	16.2958	Age.Harvested	Lateral.septal.complex	Thionine	0.0193466	6	14
Age.Harvested247	38.3322	1	6.86053	0.0164273	18.9843	Age.Harvested	Medial.group.of.the.dorsal.thalamus	Thionine	0.0293729	6	14
Age.Harvested248	7.25163	1	2.24566	0.149608	6.20953	Age.Harvested	Mid_Hind_Medulla	Thionine	0.206745	6	14
Age.Harvested249	6.2529	1	2.16465	0.156777	5.70429	Age.Harvested	Midbrain	Thionine	0.215568	6	14
Age.Harvested250	9.09795	1	0.671418	0.422215	1.92579	Age.Harvested	Midbrain..behavioral.state.related	Thionine	0.504823	6	14
Age.Harvested251	3.57484	1	1.20391	0.285577	3.24779	Age.Harvested	Midbrain..motor.related	Thionine	0.357401	6	14
Age.Harvested252	14.8997	1	5.10735	0.0351379	11.9981	Age.Harvested	Midbrain..sensory.related	Thionine	0.0585631	6	14
Age.Harvested253	9.48216	1	0.522948	0.47796	1.50103	Age.Harvested	Midline.group.of.the.dorsal.thalamus	Thionine	0.559314	6	14
Age.Harvested254	2.34108	1	0.414802	0.52686	1.27424	Age.Harvested	Nucleus.accumbens	Thionine	0.60622	6	14
Age.Harvested255	0.05126	1	0.0130909	0.910049	0.0378527	Age.Harvested	Olfactory.areas	Thionine	0.930348	6	14
Age.Harvested256	0.285108	1	0.0472968	0.830039	0.165344	Age.Harvested	Olfactory.tubercle	Thionine	0.864624	6	14
Age.Harvested257	0.228574	1	0.161149	0.692358	0.455777	Age.Harvested	Pallidum	Thionine	0.740849	6	14
Age.Harvested258	38.6277	1	0.214013	0.648633	0.837293	Age.Harvested	Parasubiculum	Thionine	0.710654	6	14
Age.Harvested259	62.8926	1	5.63169	0.027774	16.0078	Age.Harvested	Pons	Thionine	0.0471713	6	14
Age.Harvested260	40.0715	1	0.375054	0.547163	1.55984	Age.Harvested	Pons..behavioral.state.related	Thionine	0.626768	6	14
Age.Harvested261	118.099	1	2.1189	0.16101	8.46619	Age.Harvested	Pons..motor.related	Thionine	0.220287	6	14
Age.Harvested262	85.6362	1	1.15631	0.295035	4.20604	Age.Harvested	Pons..sensory.related	Thionine	0.365471	6	14
Age.Harvested263	29.1231	1	1.73121	0.20314	5.20369	Age.Harvested	Posterior.amygdalar.nucleus	Thionine	0.272505	6	14
Age.Harvested264	10.0368	1	1.36402	0.256577	4.38258	Age.Harvested	Postsubiculum	Thionine	0.325155	6	14
Age.Harvested265	3.91952	1	0.168542	0.685776	0.614753	Age.Harvested	Presubiculum	Thionine	0.738987	6	14
Age.Harvested266	6.06671	1	1.53345	0.229934	5.24788	Age.Harvested	Reticular.nucleus.of.the.thalamus	Thionine	0.301104	6	14
Age.Harvested267	7.97626	1	3.2203	0.0878615	8.83992	Age.Harvested	Striatum	Thionine	0.130605	6	14
Age.Harvested268	0.00350176	1	0.00122021	0.972481	0.0032613	Age.Harvested	Striatum.like.amygdalar.nuclei	Thionine	0.979605	6	14
Age.Harvested269	1.23969	1	0.581981	0.454442	1.86278	Age.Harvested	Striatum_Pallidum	Thionine	0.53867	6	14
Age.Harvested270	13.0706	1	8.38686	0.00893328	13.8196	Age.Harvested	Subiculum	Thionine	0.0169424	6	14
Age.Harvested271	2.64844	1	0.353619	0.55874	0.882476	Age.Harvested	Subparafascicular.nucleus	Thionine	0.632319	6	14
Age.Harvested272	8.02101	1	4.16305	0.0547397	9.0864	Age.Harvested	Thalamus	Thionine	0.0870139	6	14
Age.Harvested273	0.0307617	1	0.0208999	0.886499	0.0482445	Age.Harvested	Ventral.group.of.the.dorsal.thalamus	Thionine	0.913061	6	14
Age.Harvested274	292.879	1	12.7613	0.00190715	30.9156	Age.Harvested	ventricular.systems	Thionine	0.00391392	6	14

## Sheet: SuppData5_MultilevelCorr
Gene	Age-adjusted Correlation Coefficient	Non-adjusted Correlation Coefficient	Age-adjusted p-value	Non-adjusted p-value	Significance Group Category	Age-adjusted p-value (FDR corrected)	Non-adjusted p-value (FDR corrected)	Stain	GeneName
ENSMUSG00000000001	0.22562	0.492129	0.199496	0.00311307	Exclusively sig (no adjustment)	0.503405	0.0204976	Iba1	Gnai3
ENSMUSG00000000028	0.0724811	-0.0394945	0.683742	0.824498	Nonsig	0.86499	0.895621	Iba1	Cdc45
ENSMUSG00000000037	0.150503	0.0206266	0.395545	0.907822	Nonsig	0.684971	0.94842	Iba1	Scml2
ENSMUSG00000000056	-0.0904956	-0.383197	0.610763	0.0252868	Exclusively sig (no adjustment)	0.823175	0.0900608	Iba1	Narf
ENSMUSG00000000058	0.629353	0.725493	6.68e-05	1.21e-06	Both	0.0177857	7.18e-05	Iba1	Cav2
ENSMUSG00000000078	0.436676	0.609142	0.00982093	0.000131679	Both	0.135398	0.00202721	Iba1	Klf6
ENSMUSG00000000085	-0.350375	-0.489592	0.0422034	0.00329483	Both	0.254403	0.0213708	Iba1	Scmh1
ENSMUSG00000000088	-0.249052	-0.519755	0.155496	0.00163048	Exclusively sig (no adjustment)	0.450574	0.01299	Iba1	Cox5a
ENSMUSG00000000093	0.281133	0.415287	0.10726	0.0145905	Exclusively sig (no adjustment)	0.384545	0.0611473	Iba1	Tbx2
ENSMUSG00000000120	0.140867	0.197387	0.426822	0.263158	Nonsig	0.704624	0.437724	Iba1	Ngfr
ENSMUSG00000000125	-0.0986385	-0.400924	0.578895	0.01878	Exclusively sig (no adjustment)	0.805094	0.0730862	Iba1	Wnt3
ENSMUSG00000000126	-0.393302	-0.483	0.0213825	0.00381085	Both	0.189816	0.0235939	Iba1	Wnt9a
ENSMUSG00000000127	0.298225	0.185979	0.0866906	0.292299	Nonsig	0.348655	0.469178	Iba1	Fer
ENSMUSG00000000131	-0.127957	-0.208805	0.4708	0.235974	Nonsig	0.735108	0.406171	Iba1	Xpo6
ENSMUSG00000000134	0.240111	0.246639	0.171371	0.15967	Nonsig	0.469148	0.312514	Iba1	Tfe3
ENSMUSG00000000142	-0.369064	-0.3564	0.0317156	0.0385546	Both	0.22569	0.120964	Iba1	Axin2
ENSMUSG00000000148	-0.417359	-0.400697	0.0140564	0.0188538	Both	0.158569	0.0732461	Iba1	Brat1
ENSMUSG00000000149	0.0878959	0.480224	0.621091	0.00404821	Exclusively sig (no adjustment)	0.829362	0.0246296	Iba1	Gna12
ENSMUSG00000000154	0.139564	0.563308	0.431156	0.000522994	Exclusively sig (no adjustment)	0.707909	0.00567166	Iba1	Slc22a18
ENSMUSG00000000167	0.0156299	0.00217673	0.930088	0.990252	Nonsig	0.973095	0.994432	Iba1	Pih1d2
ENSMUSG00000000168	0.233086	-0.0479334	0.184629	0.787778	Nonsig	0.486775	0.870118	Iba1	Dlat
ENSMUSG00000000171	0.0229735	-0.0215518	0.897387	0.903706	Nonsig	0.961035	0.94574	Iba1	Sdhd
ENSMUSG00000000184	-0.232155	-0.080671	0.18644	0.650164	Nonsig	0.488928	0.776744	Iba1	Ccnd2
ENSMUSG00000000194	-0.113965	0.169388	0.521026	0.338217	Nonsig	0.76807	0.515334	Iba1	Gpr107
ENSMUSG00000000197	-0.0761667	-0.277928	0.668553	0.111496	Nonsig	0.855536	0.245809	Iba1	Nalcn
ENSMUSG00000000202	-0.275193	-0.350145	0.115209	0.0423482	Exclusively sig (no adjustment)	0.394749	0.128928	Iba1	Btbd17
ENSMUSG00000000214	-0.298385	-0.308963	0.0865133	0.0754118	Nonsig	0.348276	0.189471	Iba1	Th
ENSMUSG00000000223	-0.548752	-0.655727	0.000778059	2.56e-05	Both	0.0490677	0.00062354	Iba1	Drp2
ENSMUSG00000000247	-0.09004	-0.230352	0.612568	0.189979	Nonsig	0.824228	0.350722	Iba1	Lhx2
ENSMUSG00000000253	-0.145313	-0.425606	0.412225	0.0120908	Exclusively sig (no adjustment)	0.693601	0.0539774	Iba1	Gmpr
ENSMUSG00000000266	-0.140535	0.0602556	0.427924	0.734977	Nonsig	0.705589	0.835663	Iba1	Mid2
ENSMUSG00000000275	0.470555	0.696666	0.00497742	4.73e-06	Both	0.103937	0.000184178	Iba1	Trim25
ENSMUSG00000000276	0.00908932	-0.24768	0.959311	0.15786	Nonsig	0.985161	0.310523	Iba1	Dgke
ENSMUSG00000000278	0.467966	0.757488	0.00525539	2.15e-07	Both	0.105936	2.48e-05	Iba1	Scpep1
ENSMUSG00000000282	0.294574	0.185218	0.0908073	0.294312	Nonsig	0.355285	0.471014	Iba1	Mnt
ENSMUSG00000000290	0.636088	0.767959	5.27e-05	1.15e-07	Both	0.015625	1.64e-05	Iba1	Itgb2
ENSMUSG00000000295	-0.0483536	-0.116509	0.78596	0.511704	Nonsig	0.913904	0.67196	Iba1	Hddc2
ENSMUSG00000000296	-0.00179981	-0.233049	0.99194	0.184701	Nonsig	0.9967	0.344747	Iba1	Tpd52l1
ENSMUSG00000000301	0.0188836	0.129032	0.915582	0.467051	Nonsig	0.968892	0.634273	Iba1	Pemt
ENSMUSG00000000303	0.239821	0.472094	0.171904	0.00481825	Exclusively sig (no adjustment)	0.469954	0.0278986	Iba1	Cdh1
ENSMUSG00000000305	-0.264724	-0.206065	0.130281	0.242317	Nonsig	0.418189	0.413688	Iba1	Cdh4
ENSMUSG00000000308	-0.35346	-0.698856	0.0403019	4.28e-06	Both	0.249846	0.00017212	Iba1	Ckmt1
ENSMUSG00000000317	-0.314599	-0.133359	0.0699679	0.452116	Nonsig	0.317509	0.620638	Iba1	Bcl6b
ENSMUSG00000000325	-0.30775	-0.194421	0.0766262	0.270544	Nonsig	0.331191	0.446724	Iba1	Arvcf
ENSMUSG00000000326	0.180318	0.112729	0.307493	0.525586	Nonsig	0.613775	0.682596	Iba1	Comt
ENSMUSG00000000339	-0.110707	-0.233692	0.533086	0.183458	Nonsig	0.776031	0.343244	Iba1	Rtca
ENSMUSG00000000340	0.139722	0.113624	0.430627	0.522283	Nonsig	0.707485	0.679882	Iba1	Dbt
ENSMUSG00000000346	0.309841	0.582145	0.0745426	0.000304142	Exclusively sig (no adjustment)	0.327413	0.00380563	Iba1	Dazap2
ENSMUSG00000000355	-0.0844494	-0.373438	0.634893	0.029597	Exclusively sig (no adjustment)	0.836294	0.100446	Iba1	Mcts1
ENSMUSG00000000365	-0.0815176	-0.0529702	0.64673	0.766068	Nonsig	0.84244	0.855283	Iba1	Rnf17
ENSMUSG00000000374	0.167156	0.372403	0.344715	0.0300876	Exclusively sig (no adjustment)	0.645256	0.101566	Iba1	Trappc10
ENSMUSG00000000378	-0.212499	-0.218722	0.2276	0.213954	Nonsig	0.53519	0.380817	Iba1	Ccm2
ENSMUSG00000000384	-0.34716	-0.45608	0.0442614	0.00670948	Both	0.259744	0.035579	Iba1	Tbrg4
ENSMUSG00000000392	0.186663	0.385426	0.290494	0.0243785	Exclusively sig (no adjustment)	0.597072	0.0881048	Iba1	Fap
ENSMUSG00000000399	0.077156	-0.159379	0.664497	0.367936	Nonsig	0.852055	0.544347	Iba1	Ndufa9
ENSMUSG00000000402	-0.227408	-0.586169	0.195861	0.000269719	Exclusively sig (no adjustment)	0.498978	0.00348592	Iba1	Egfl6
ENSMUSG00000000409	0.00809881	0.273932	0.963742	0.116951	Nonsig	0.986676	0.253904	Iba1	Lck
ENSMUSG00000000416	-0.174008	-0.396403	0.325009	0.0202899	Exclusively sig (no adjustment)	0.627829	0.077341	Iba1	Cttnbp2
ENSMUSG00000000420	0.665164	0.696106	1.77e-05	4.85e-06	Both	0.0105158	0.000186971	Iba1	Galnt1
ENSMUSG00000000439	-0.423553	-0.59713	0.0125571	0.000192876	Both	0.152161	0.00269807	Iba1	Mkrn2
ENSMUSG00000000440	-0.302616	-0.12674	0.0819309	0.475067	Nonsig	0.34036	0.640616	Iba1	Pparg
ENSMUSG00000000441	0.0416698	0.0597958	0.814994	0.736927	Nonsig	0.925951	0.836729	Iba1	Raf1
ENSMUSG00000000486	0.144787	0.21869	0.413935	0.214021	Nonsig	0.694777	0.380824	Iba1	2023-09-01
ENSMUSG00000000489	0.199601	0.211109	0.257734	0.230727	Nonsig	0.564761	0.400079	Iba1	Pdgfb
ENSMUSG00000000530	-0.0537375	0.116796	0.762775	0.510655	Nonsig	0.904565	0.671213	Iba1	Acvrl1
ENSMUSG00000000531	-0.0798149	-0.414996	0.653644	0.0146668	Exclusively sig (no adjustment)	0.845224	0.0614331	Iba1	Grasp
ENSMUSG00000000532	-0.0874861	-0.371112	0.622725	0.0307087	Exclusively sig (no adjustment)	0.830563	0.103082	Iba1	Acvr1b
ENSMUSG00000000538	-0.150983	-0.0773504	0.394023	0.663702	Nonsig	0.684062	0.786633	Iba1	Tom1l2
ENSMUSG00000000552	0.091406	0.198824	0.607164	0.259629	Nonsig	0.821497	0.434311	Iba1	Zfp385a
ENSMUSG00000000555	0.256237	0.620042	0.14353	9.19e-05	Exclusively sig (no adjustment)	0.436202	0.0015696	Iba1	Itga5
ENSMUSG00000000560	-0.28914	-0.27288	0.0972085	0.118421	Nonsig	0.368444	0.256081	Iba1	Gabra2
ENSMUSG00000000561	-0.0275631	-0.186588	0.877029	0.290691	Nonsig	0.953225	0.467984	Iba1	Wdr77
ENSMUSG00000000562	0.201497	0.526589	0.253145	0.00137764	Exclusively sig (no adjustment)	0.559977	0.0115562	Iba1	Adora3
ENSMUSG00000000563	0.139709	-0.338461	0.430673	0.0502355	Nonsig	0.707486	0.14424	Iba1	Atp5pb
ENSMUSG00000000567	0.393288	0.675897	0.0213877	1.15e-05	Both	0.189816	0.000342153	Iba1	Sox9
ENSMUSG00000000568	-0.0369125	-0.440496	0.835811	0.00912669	Exclusively sig (no adjustment)	0.936727	0.0442471	Iba1	Hnrnpd
ENSMUSG00000000579	-0.297344	-0.341618	0.0876699	0.0479973	Exclusively sig (no adjustment)	0.349323	0.140145	Iba1	Dynlt1b
ENSMUSG00000000581	0.144972	-0.130776	0.413334	0.461	Nonsig	0.694669	0.628993	Iba1	C1d
ENSMUSG00000000594	0.511913	0.729302	0.0019698	9.96e-07	Both	0.0750277	6.25e-05	Iba1	Gm2a
ENSMUSG00000000600	-0.16215	-0.284627	0.359559	0.102782	Nonsig	0.658981	0.233426	Iba1	Krit1
ENSMUSG00000000605	0.348018	0.056227	0.0437042	0.752121	Exclusively sig (age adjustment)	0.258488	0.846635	Iba1	Clcn4
ENSMUSG00000000627	-0.216004	-0.484958	0.219843	0.00365072	Exclusively sig (no adjustment)	0.526381	0.0229865	Iba1	Sema4f
ENSMUSG00000000628	0.608895	0.748546	0.000132735	3.57e-07	Both	0.0238899	3.4e-05	Iba1	Hk2
ENSMUSG00000000631	0.271171	0.350523	0.120838	0.0421105	Exclusively sig (no adjustment)	0.402649	0.128525	Iba1	Myo18a
ENSMUSG00000000632	-0.181467	-0.555872	0.304371	0.00064212	Exclusively sig (no adjustment)	0.610959	0.00660761	Iba1	Sez6
ENSMUSG00000000682	0.522399	0.658201	0.0015282	2.33e-05	Both	0.0672194	0.000587382	Iba1	Cd52
ENSMUSG00000000686	0.342399	0.585458	0.0474559	0.000275537	Both	0.267289	0.00354652	Iba1	Abhd15
ENSMUSG00000000693	0.275593	0.642678	0.11466	4.16e-05	Exclusively sig (no adjustment)	0.393985	0.000888856	Iba1	Loxl3
ENSMUSG00000000708	0.326796	0.458485	0.059238	0.00639029	Exclusively sig (no adjustment)	0.293745	0.0343889	Iba1	Kat2b
ENSMUSG00000000711	-0.0166132	-0.0864455	0.925702	0.626884	Nonsig	0.971678	0.759668	Iba1	Rab5b
ENSMUSG00000000732	0.360628	0.557951	0.0361501	0.000606608	Both	0.237715	0.0063377	Iba1	Icosl
ENSMUSG00000000738	-0.21757	-0.148904	0.216435	0.400643	Nonsig	0.522786	0.57439	Iba1	Spg7
ENSMUSG00000000739	0.264564	0.263504	0.130523	0.132127	Nonsig	0.418189	0.276381	Iba1	Sult5a1
ENSMUSG00000000740	-0.0612827	-0.153735	0.730625	0.385358	Nonsig	0.889362	0.560069	Iba1	Rpl13
ENSMUSG00000000743	0.0230049	0.0570483	0.897247	0.748616	Nonsig	0.960951	0.844142	Iba1	Chmp1a
ENSMUSG00000000751	0.0754527	0.231641	0.671486	0.187443	Nonsig	0.857612	0.348128	Iba1	Rpa1
ENSMUSG00000000753	0.403471	0.570364	0.0179718	0.000428525	Both	0.176471	0.00490104	Iba1	Serpinf1
ENSMUSG00000000759	-0.0861894	-0.119026	0.627909	0.502563	Nonsig	0.83276	0.664009	Iba1	Tubgcp3
ENSMUSG00000000766	-0.315812	-0.287311	0.0688368	0.0994388	Nonsig	0.315079	0.228154	Iba1	Oprm1
ENSMUSG00000000776	-0.277293	-0.209175	0.11235	0.235125	Nonsig	0.390128	0.405288	Iba1	Polr3d
ENSMUSG00000000782	-0.271269	-0.122066	0.120697	0.491633	Nonsig	0.402649	0.654876	Iba1	Tcf7
ENSMUSG00000000787	0.325619	0.232391	0.0602129	0.185979	Nonsig	0.296309	0.346432	Iba1	Ddx3x
ENSMUSG00000000791	-0.0512778	0.0372763	0.773344	0.834215	Nonsig	0.908289	0.901632	Iba1	Il12rb1
ENSMUSG00000000792	0.313995	0.270163	0.0705355	0.122279	Nonsig	0.318556	0.261565	Iba1	Slc5a5
ENSMUSG00000000794	-0.170586	0.0956739	0.334762	0.590411	Nonsig	0.636915	0.732266	Iba1	Kcnn3
ENSMUSG00000000804	0.304959	0.342977	0.0794759	0.0470586	Exclusively sig (no adjustment)	0.335396	0.138434	Iba1	Usp32
ENSMUSG00000000805	-0.41427	-0.634174	0.0148588	5.64e-05	Both	0.163053	0.00110509	Iba1	Car4
ENSMUSG00000000811	0.172326	0.402636	0.32978	0.0182334	Exclusively sig (no adjustment)	0.632608	0.0716157	Iba1	Txnrd3
ENSMUSG00000000823	-0.249769	-0.403958	0.154271	0.0178206	Exclusively sig (no adjustment)	0.449129	0.0702753	Iba1	Zfp512b
ENSMUSG00000000826	0.0208846	-0.196237	0.906674	0.266007	Nonsig	0.965596	0.441275	Iba1	Dnajc5
ENSMUSG00000000827	0.0283682	0.0524644	0.873465	0.76824	Nonsig	0.951724	0.856764	Iba1	Tpd52l2
ENSMUSG00000000838	0.15006	0.0189129	0.396953	0.915452	Nonsig	0.685741	0.952968	Iba1	Fmr1
ENSMUSG00000000861	-0.0144208	-0.543124	0.935485	0.000902896	Exclusively sig (no adjustment)	0.975167	0.00854107	Iba1	Bcl11a
ENSMUSG00000000869	-0.0513334	-0.179055	0.773105	0.31095	Nonsig	0.908149	0.488432	Iba1	Il4
ENSMUSG00000000876	-0.103054	0.140175	0.561931	0.429121	Nonsig	0.793661	0.600953	Iba1	Pxmp4
ENSMUSG00000000881	-0.238607	-0.543289	0.174151	0.000899002	Exclusively sig (no adjustment)	0.473283	0.00852478	Iba1	Dlg3
ENSMUSG00000000884	-0.111852	-0.135555	0.528833	0.444638	Nonsig	0.772851	0.613815	Iba1	Gnb1l
ENSMUSG00000000901	-0.265985	0.338253	0.128392	0.0503861	Nonsig	0.414516	0.14454	Iba1	Mmp11
ENSMUSG00000000902	-0.268391	-0.388946	0.124844	0.0229994	Exclusively sig (no adjustment)	0.409019	0.0847195	Iba1	Smarcb1
ENSMUSG00000000915	-0.198603	-0.114206	0.260171	0.520141	Nonsig	0.566679	0.678461	Iba1	Hip1r
ENSMUSG00000000916	-0.392253	-0.31041	0.021763	0.0739842	Exclusively sig (age adjustment)	0.191239	0.187474	Iba1	Nsun5
ENSMUSG00000000934	0.184896	0.169715	0.295168	0.337272	Nonsig	0.601404	0.514792	Iba1	Top1mt
ENSMUSG00000000948	0.278292	0.170056	0.111009	0.336289	Nonsig	0.388435	0.513691	Iba1	NA
ENSMUSG00000000957	0.307101	0.500277	0.0772809	0.0025867	Exclusively sig (no adjustment)	0.332312	0.0178153	Iba1	Mmp14
ENSMUSG00000000958	0.316213	0.42601	0.068466	0.0120008	Exclusively sig (no adjustment)	0.314411	0.0537198	Iba1	Slc7a7
ENSMUSG00000000959	-0.362351	-0.272016	0.0352054	0.119638	Exclusively sig (age adjustment)	0.235749	0.257741	Iba1	Oxa1l
ENSMUSG00000000976	-0.144119	-0.152255	0.416118	0.390004	Nonsig	0.696869	0.564134	Iba1	Heatr6
ENSMUSG00000000982	0.376118	0.584331	0.0283578	0.000284985	Both	0.213985	0.0036324	Iba1	Ccl3
ENSMUSG00000001014	-0.105632	-0.257115	0.552136	0.142115	Nonsig	0.787269	0.289335	Iba1	Icam4
ENSMUSG00000001016	-0.0700243	-0.313613	0.693936	0.0708968	Nonsig	0.870496	0.182357	Iba1	Ilf2
ENSMUSG00000001017	-0.0837171	-0.101941	0.637841	0.566188	Nonsig	0.837386	0.714182	Iba1	Chtop
ENSMUSG00000001018	0.0921653	0.266967	0.604168	0.126935	Nonsig	0.820192	0.268779	Iba1	Snapin
ENSMUSG00000001020	0.422146	0.515919	0.0128854	0.00178945	Both	0.153636	0.0138354	Iba1	S100a4
ENSMUSG00000001025	0.437721	0.668239	0.00962661	1.57e-05	Both	0.133714	0.000432054	Iba1	S100a6
ENSMUSG00000001029	-0.083481	0.115301	0.638793	0.516119	Nonsig	0.837799	0.67516	Iba1	Icam2
ENSMUSG00000001034	-0.24139	-0.244045	0.169031	0.164249	Nonsig	0.466642	0.318597	Iba1	Mapk7
ENSMUSG00000001036	-0.148541	-0.248294	0.401804	0.156799	Nonsig	0.688212	0.309363	Iba1	Epn2
ENSMUSG00000001039	0.00525567	0.13249	0.976466	0.455093	Nonsig	0.991706	0.623588	Iba1	B9d1
ENSMUSG00000001052	0.00143563	-0.0446027	0.993571	0.802222	Nonsig	0.997207	0.880068	Iba1	Sec24b
ENSMUSG00000001053	-0.0641677	-0.330763	0.718447	0.0560442	Nonsig	0.883493	0.155488	Iba1	N4bp3
ENSMUSG00000001054	-0.377778	-0.472483	0.0276114	0.0047788	Both	0.212357	0.0277521	Iba1	Rmnd5b
ENSMUSG00000001056	-0.133294	-0.475478	0.452339	0.00448364	Exclusively sig (no adjustment)	0.722049	0.0264885	Iba1	Nhp2
ENSMUSG00000001062	-0.249627	-0.446975	0.154512	0.0080443	Exclusively sig (no adjustment)	0.449391	0.0405131	Iba1	Vps9d1
ENSMUSG00000001065	0.00121649	-0.21333	0.994552	0.225744	Nonsig	0.997751	0.394312	Iba1	Zfp276
ENSMUSG00000001082	-0.110588	-0.176126	0.533528	0.319064	Nonsig	0.776205	0.495819	Iba1	Mfsd10
ENSMUSG00000001089	-0.0267012	-0.107055	0.880846	0.54676	Nonsig	0.95498	0.698424	Iba1	Luzp1
ENSMUSG00000001098	0.112312	0.56787	0.527128	0.000460023	Exclusively sig (no adjustment)	0.771736	0.00514145	Iba1	Kctd10
ENSMUSG00000001100	-0.279837	-0.38482	0.108958	0.0246228	Exclusively sig (no adjustment)	0.385687	0.0885802	Iba1	Poldip2
ENSMUSG00000001103	-0.19933	-0.21173	0.258393	0.229327	Nonsig	0.56507	0.398266	Iba1	Sebox
ENSMUSG00000001105	-0.314019	-0.484	0.0705136	0.00372836	Exclusively sig (no adjustment)	0.318556	0.0233312	Iba1	Ift20
ENSMUSG00000001119	0.109634	0.324787	0.537086	0.0609097	Nonsig	0.77875	0.164341	Iba1	Col6a1
ENSMUSG00000001120	-0.241127	-0.296478	0.169511	0.0886421	Nonsig	0.467155	0.211534	Iba1	Pcbp3
ENSMUSG00000001123	0.459678	0.572274	0.00623684	0.000405703	Both	0.112313	0.00470861	Iba1	Lgals9
ENSMUSG00000001127	-0.30524	-0.570895	0.0791854	0.000422068	Exclusively sig (no adjustment)	0.334992	0.00484838	Iba1	Araf
ENSMUSG00000001128	-0.331833	-0.373744	0.0552059	0.0294535	Exclusively sig (no adjustment)	0.284602	0.100113	Iba1	Cfp
ENSMUSG00000001134	0.147352	0.335616	0.405626	0.0523237	Nonsig	0.689613	0.148391	Iba1	Uxt
ENSMUSG00000001138	-0.473084	-0.255156	0.00471825	0.145286	Exclusively sig (age adjustment)	0.102194	0.29399	Iba1	Cnnm3
ENSMUSG00000001143	-0.179218	-0.213545	0.310504	0.225265	Nonsig	0.616377	0.393759	Iba1	Lman2l
ENSMUSG00000001150	-0.396149	-0.53598	0.0203774	0.0010866	Both	0.186799	0.0098139	Iba1	Mcm3ap
ENSMUSG00000001151	0.0841649	0.128888	0.636037	0.467553	Nonsig	0.836981	0.634515	Iba1	Pcnt
ENSMUSG00000001156	-0.27475	-0.417948	0.11582	0.0139078	Exclusively sig (no adjustment)	0.395693	0.0591497	Iba1	Mxd1
ENSMUSG00000001157	-0.33842	-0.521427	0.0502656	0.00156512	Exclusively sig (no adjustment)	0.273975	0.0126101	Iba1	Gmcl1
ENSMUSG00000001158	0.108939	-0.109294	0.539687	0.538359	Nonsig	0.779584	0.692007	Iba1	Snrnp27
ENSMUSG00000001166	0.251506	0.36255	0.151331	0.0350975	Exclusively sig (no adjustment)	0.445426	0.113193	Iba1	Oas1c
ENSMUSG00000001173	-0.181797	-0.167104	0.303477	0.344865	Nonsig	0.610429	0.521666	Iba1	Ocrl
ENSMUSG00000001175	-0.118836	-0.465989	0.503249	0.00547656	Exclusively sig (no adjustment)	0.756511	0.0306918	Iba1	Calm1
ENSMUSG00000001211	0.123957	-0.0591491	0.484895	0.739673	Nonsig	0.745611	0.838586	Iba1	Agpat3
ENSMUSG00000001227	-0.275487	-0.434197	0.114806	0.010295	Exclusively sig (no adjustment)	0.394226	0.0481137	Iba1	Sema6b
ENSMUSG00000001228	-0.050486	0.0474622	0.776754	0.789817	Nonsig	0.909608	0.871694	Iba1	Uhrf1
ENSMUSG00000001229	0.0825102	-0.256642	0.642712	0.142877	Nonsig	0.839908	0.290414	Iba1	Dpp9
ENSMUSG00000001240	-0.068087	-0.346189	0.702012	0.0448982	Exclusively sig (no adjustment)	0.87441	0.134226	Iba1	Ramp2
ENSMUSG00000001247	0.232797	0.399277	0.18519	0.0193191	Exclusively sig (no adjustment)	0.48768	0.0745924	Iba1	Lsr
ENSMUSG00000001248	-0.274678	-0.365882	0.115919	0.033333	Exclusively sig (no adjustment)	0.395693	0.109116	Iba1	Gramd1a
ENSMUSG00000001249	-0.0137846	0.157783	0.938326	0.372814	Nonsig	0.976767	0.549069	Iba1	Hpn
ENSMUSG00000001260	-0.147289	-0.227351	0.405828	0.195978	Nonsig	0.689613	0.358486	Iba1	Gabrg1
ENSMUSG00000001270	0.102901	0.116374	0.562517	0.512194	Nonsig	0.793661	0.672266	Iba1	Ckb
ENSMUSG00000001280	0.274742	0.422236	0.115831	0.012864	Exclusively sig (no adjustment)	0.395693	0.0561798	Iba1	Sp1
ENSMUSG00000001281	0.362503	0.617193	0.0351233	0.000101064	Both	0.235617	0.00167922	Iba1	Itgb7
ENSMUSG00000001285	0.0323973	-0.0375374	0.85567	0.83307	Nonsig	0.945174	0.901067	Iba1	Myg1
ENSMUSG00000001288	-0.0559483	0.0910028	0.753312	0.608757	Nonsig	0.900397	0.745947	Iba1	Rarg
ENSMUSG00000001289	0.00439928	-0.124162	0.9803	0.484167	Nonsig	0.992681	0.648765	Iba1	Pfdn5
ENSMUSG00000001300	0.00377468	-0.0872657	0.983097	0.623605	Nonsig	0.993217	0.757097	Iba1	Efnb2
ENSMUSG00000001305	-0.0915056	-0.2655	0.60677	0.129116	Nonsig	0.82135	0.272039	Iba1	Rrp15
ENSMUSG00000001313	-0.332758	-0.209949	0.0544902	0.233359	Nonsig	0.282863	0.403261	Iba1	Rnd2
ENSMUSG00000001323	-0.134845	-0.274163	0.447048	0.116632	Nonsig	0.71904	0.253366	Iba1	Srr
ENSMUSG00000001334	-0.425663	-0.739185	0.0120781	5.94e-07	Both	0.149019	4.49e-05	Iba1	Fndc5
ENSMUSG00000001349	0.086934	0.21177	0.62493	0.229237	Nonsig	0.831916	0.398154	Iba1	Cnn1
ENSMUSG00000001366	0.0439921	-0.19292	0.804877	0.274331	Nonsig	0.921679	0.450656	Iba1	Fbxo9
ENSMUSG00000001376	0.154644	-0.0336238	0.38252	0.850266	Nonsig	0.675671	0.91107	Iba1	Vps50
ENSMUSG00000001380	-0.129138	-0.314338	0.466683	0.0702126	Nonsig	0.7321	0.181072	Iba1	Hars
ENSMUSG00000001383	-0.284024	-0.51257	0.103544	0.0019392	Exclusively sig (no adjustment)	0.378724	0.0145524	Iba1	Zmat2
ENSMUSG00000001415	-0.404876	-0.557636	0.0175382	0.000611879	Both	0.174748	0.00636314	Iba1	Smg5
ENSMUSG00000001416	-0.0260204	-0.143684	0.883863	0.41754	Nonsig	0.956205	0.589837	Iba1	Cct3
ENSMUSG00000001418	0.333134	0.607613	0.0542012	0.000138349	Exclusively sig (no adjustment)	0.282226	0.00210717	Iba1	Glmp
ENSMUSG00000001419	-0.112084	-0.145395	0.527974	0.411956	Nonsig	0.772153	0.584982	Iba1	Mef2d
ENSMUSG00000001424	0.0312207	-0.164733	0.86086	0.351852	Nonsig	0.947786	0.528183	Iba1	Snd1
ENSMUSG00000001435	0.17858	0.50267	0.312258	0.00244764	Exclusively sig (no adjustment)	0.618178	0.0171586	Iba1	Col18a1
ENSMUSG00000001436	-0.0237277	0.324895	0.894036	0.0608195	Nonsig	0.959585	0.164154	Iba1	Slc19a1
ENSMUSG00000001440	0.138254	0.125978	0.435534	0.477746	Nonsig	0.711008	0.642904	Iba1	Kpnb1
ENSMUSG00000001441	0.221016	0.138835	0.209068	0.433591	Nonsig	0.51329	0.604702	Iba1	Npepps
ENSMUSG00000001445	-0.039423	-0.399142	0.824811	0.0193636	Exclusively sig (no adjustment)	0.931062	0.074691	Iba1	Mrpl10
ENSMUSG00000001467	0.492548	0.436754	0.0030839	0.00980635	Both	0.0867624	0.0465365	Iba1	Cyp51
ENSMUSG00000001472	-0.0484266	-0.321744	0.785645	0.0635126	Nonsig	0.913783	0.169385	Iba1	Tcf25
ENSMUSG00000001473	0.335467	0.414195	0.052435	0.0148788	Exclusively sig (no adjustment)	0.278867	0.0620629	Iba1	Tubb6
ENSMUSG00000001482	0.0160267	0.0934214	0.928318	0.599227	Nonsig	0.972488	0.738998	Iba1	Def8
ENSMUSG00000001493	0.135685	0.163265	0.444196	0.356218	Nonsig	0.716582	0.532089	Iba1	Meox1
ENSMUSG00000001506	0.231785	0.377904	0.187161	0.0275555	Exclusively sig (no adjustment)	0.489833	0.0954241	Iba1	Col1a1
ENSMUSG00000001507	0.0485592	0.153575	0.785071	0.385856	Nonsig	0.913589	0.560302	Iba1	Itga3
ENSMUSG00000001517	0.12875	0.0410085	0.468034	0.817881	Nonsig	0.73311	0.890898	Iba1	Foxm1
ENSMUSG00000001518	-0.0504102	-0.0816243	0.777081	0.646298	Nonsig	0.909608	0.774186	Iba1	Itfg2
ENSMUSG00000001520	0.160319	-0.182761	0.365082	0.300876	Nonsig	0.661193	0.477834	Iba1	Nrip2
ENSMUSG00000001521	0.0854662	0.436875	0.630808	0.00978362	Exclusively sig (no adjustment)	0.83393	0.0464566	Iba1	Tulp3
ENSMUSG00000001524	-0.29359	-0.293016	0.0919419	0.0926083	Nonsig	0.357707	0.218069	Iba1	Gtf2h4
ENSMUSG00000001525	0.0542863	-0.143404	0.760423	0.418457	Nonsig	0.903844	0.590974	Iba1	Tubb5
ENSMUSG00000001542	0.441418	0.150719	0.00896542	0.394858	Exclusively sig (age adjustment)	0.130937	0.568563	Iba1	Ell2
ENSMUSG00000001552	0.0327101	0.190919	0.854291	0.279437	Nonsig	0.944693	0.455944	Iba1	Jup
ENSMUSG00000001555	0.324064	0.678444	0.0615209	1.04e-05	Exclusively sig (no adjustment)	0.298962	0.000313927	Iba1	Fkbp10
ENSMUSG00000001569	0.0457707	-0.148347	0.797149	0.402426	Nonsig	0.917782	0.576158	Iba1	Nom1
ENSMUSG00000001576	0.222087	-0.0227106	0.206814	0.898555	Nonsig	0.511671	0.942615	Iba1	Ergic1
ENSMUSG00000001604	0.231421	0.373391	0.187875	0.0296192	Exclusively sig (no adjustment)	0.490113	0.100456	Iba1	Tcea3
ENSMUSG00000001627	0.375576	0.229354	0.0286047	0.19196	Exclusively sig (age adjustment)	0.214816	0.353381	Iba1	Ifrd1
ENSMUSG00000001630	0.150147	0.18848	0.396677	0.28574	Nonsig	0.685741	0.463086	Iba1	Stk38l
ENSMUSG00000001632	-0.195969	-0.378485	0.266673	0.0272985	Exclusively sig (no adjustment)	0.574905	0.0949534	Iba1	Brpf1
ENSMUSG00000001642	0.337528	0.3799	0.0509126	0.026681	Exclusively sig (no adjustment)	0.275522	0.0936668	Iba1	Akr1b3
ENSMUSG00000001663	-0.148949	0.309032	0.400497	0.0753436	Nonsig	0.687274	0.189389	Iba1	Gstt1
ENSMUSG00000001665	0.246225	0.691768	0.160395	5.87e-06	Exclusively sig (no adjustment)	0.456532	0.000214803	Iba1	Gstt3
ENSMUSG00000001666	-0.105519	-0.22528	0.552562	0.200191	Nonsig	0.787755	0.363507	Iba1	Ddt
ENSMUSG00000001672	0.0191122	0.340161	0.914564	0.04902	Exclusively sig (no adjustment)	0.968598	0.141839	Iba1	Marveld3
ENSMUSG00000001674	0.0634813	0.0369129	0.721338	0.835809	Nonsig	0.884451	0.902538	Iba1	Ddx18
ENSMUSG00000001687	0.275275	-0.268931	0.115096	0.124058	Nonsig	0.394534	0.264434	Iba1	Ubl3
ENSMUSG00000001700	0.137849	0.420421	0.436894	0.0132974	Exclusively sig (no adjustment)	0.711808	0.0573808	Iba1	Gramd3
ENSMUSG00000001707	0.240143	0.0703674	0.171311	0.692509	Nonsig	0.469148	0.806395	Iba1	Eef1e1
ENSMUSG00000001729	-0.407495	-0.598713	0.0167536	0.000183575	Both	0.171612	0.00260577	Iba1	Akt1
ENSMUSG00000001741	-0.173509	-0.224327	0.326419	0.202152	Nonsig	0.629236	0.365808	Iba1	Il16
ENSMUSG00000001750	0.386731	0.650905	0.0238595	3.07e-05	Both	0.199378	0.000705807	Iba1	Tcirg1
ENSMUSG00000001751	0.476145	0.686876	0.00442009	7.25e-06	Both	0.099416	0.000248696	Iba1	Naglu
ENSMUSG00000001755	0.188449	0.222413	0.285821	0.206131	Nonsig	0.593683	0.371116	Iba1	Coasy
ENSMUSG00000001761	-0.127152	0.25783	0.473621	0.140972	Nonsig	0.737386	0.287881	Iba1	Smo
ENSMUSG00000001763	-0.279324	-0.185021	0.109636	0.294835	Nonsig	0.386534	0.471705	Iba1	Tspan33
ENSMUSG00000001767	0.214202	0.0981639	0.223808	0.580732	Nonsig	0.530779	0.724841	Iba1	Crnkl1
ENSMUSG00000001768	0.477406	0.561469	0.00430217	0.000550461	Both	0.0990202	0.00590833	Iba1	Rin2
ENSMUSG00000001773	-0.0219474	0.186306	0.901947	0.291436	Nonsig	0.96316	0.468415	Iba1	Folh1
ENSMUSG00000001774	0.0883486	-0.0720931	0.619287	0.685348	Nonsig	0.828299	0.801283	Iba1	Chordc1
ENSMUSG00000001783	0.221605	0.220287	0.207825	0.210612	Nonsig	0.512173	0.37698	Iba1	Rtcb
ENSMUSG00000001785	-0.0130388	-0.185944	0.941657	0.292389	Nonsig	0.978289	0.469275	Iba1	Pwp1
ENSMUSG00000001786	0.388612	0.268674	0.0231275	0.124432	Exclusively sig (age adjustment)	0.19684	0.26487	Iba1	Fbxo7
ENSMUSG00000001794	0.361584	0.466846	0.0356233	0.00537976	Both	0.237433	0.0302681	Iba1	Capns1
ENSMUSG00000001802	-0.557411	-0.726032	0.000615662	1.18e-06	Both	0.0439443	7.04e-05	Iba1	Lrp3
ENSMUSG00000001827	0.182574	0.37513	0.30138	0.0288097	Exclusively sig (no adjustment)	0.608354	0.0987987	Iba1	Folr1
ENSMUSG00000001829	0.118354	0.363008	0.504994	0.0348509	Exclusively sig (no adjustment)	0.757469	0.112797	Iba1	Clpb
ENSMUSG00000001833	0.332978	0.0153867	0.0543204	0.931174	Nonsig	0.282354	0.962242	Iba1	2023-09-07
ENSMUSG00000001844	-0.0571986	-0.05426	0.747975	0.760536	Nonsig	0.898383	0.851711	Iba1	Zdhhc4
ENSMUSG00000001847	0.190442	-0.0904538	0.280662	0.610928	Nonsig	0.588125	0.747441	Iba1	Rac1
ENSMUSG00000001855	-0.0212776	0.0532212	0.904926	0.76499	Nonsig	0.964923	0.854686	Iba1	Nup214
ENSMUSG00000001864	-0.393858	-0.0289896	0.0211829	0.870717	Exclusively sig (age adjustment)	0.189213	0.92378	Iba1	Aif1l
ENSMUSG00000001870	0.216063	0.414539	0.219713	0.0147875	Exclusively sig (no adjustment)	0.526365	0.0618234	Iba1	Ltbp1
ENSMUSG00000001891	0.487984	0.648504	0.00341481	3.36e-05	Both	0.0907032	0.000755398	Iba1	Ugp2
ENSMUSG00000001901	-0.395382	-0.402521	0.0206442	0.0182698	Both	0.187819	0.0717407	Iba1	Kcnh6
ENSMUSG00000001909	-0.302838	-0.380545	0.0816958	0.0264037	Exclusively sig (no adjustment)	0.340013	0.0929843	Iba1	Trmt1
ENSMUSG00000001910	-0.202841	-0.257225	0.249927	0.141939	Nonsig	0.557472	0.289181	Iba1	Nacc1
ENSMUSG00000001911	0.332174	0.269636	0.0549409	0.123037	Nonsig	0.283943	0.262758	Iba1	Nfix
ENSMUSG00000001918	0.469775	0.705846	0.00505986	3.11e-06	Both	0.104822	0.000143436	Iba1	Slc1a5
ENSMUSG00000001924	0.133772	-0.139026	0.450704	0.432952	Nonsig	0.721587	0.604194	Iba1	Uba1
ENSMUSG00000001930	0.219527	0.47479	0.212231	0.00455	Exclusively sig (no adjustment)	0.517093	0.0267899	Iba1	Vwf
ENSMUSG00000001942	0.441611	0.586828	0.00893207	0.000264424	Both	0.130596	0.00343161	Iba1	Siae
ENSMUSG00000001943	-0.0243922	-0.27222	0.891086	0.11935	Nonsig	0.958471	0.257327	Iba1	Vsig2
ENSMUSG00000001946	0.274189	0.206504	0.116595	0.241295	Nonsig	0.396294	0.412533	Iba1	Esam
ENSMUSG00000001948	0.0646744	0.168596	0.716315	0.340515	Nonsig	0.88208	0.517329	Iba1	Spa17
ENSMUSG00000001962	-0.1131	-0.0254808	0.524216	0.886256	Nonsig	0.76973	0.934646	Iba1	Fam50a
ENSMUSG00000001964	0.129647	-0.0240477	0.464914	0.892616	Nonsig	0.730842	0.9387	Iba1	Emd
ENSMUSG00000001983	0.177046	0.153677	0.316502	0.385539	Nonsig	0.621697	0.560069	Iba1	Taco1
ENSMUSG00000001985	-0.193143	-0.252322	0.273768	0.149964	Nonsig	0.581021	0.300024	Iba1	Grik3
ENSMUSG00000001986	-0.20161	-0.521701	0.252876	0.00155463	Exclusively sig (no adjustment)	0.559977	0.0125772	Iba1	Gria3
ENSMUSG00000001988	0.0405161	-0.0557016	0.820032	0.754366	Nonsig	0.928805	0.847704	Iba1	Npas1
ENSMUSG00000001995	-0.138257	-0.17717	0.435525	0.316156	Nonsig	0.711008	0.493268	Iba1	Sipa1l2
ENSMUSG00000001998	-0.118726	-0.0771688	0.503646	0.664445	Nonsig	0.756745	0.787336	Iba1	Ap4e1
ENSMUSG00000001999	0.223907	0.423405	0.203021	0.0125912	Exclusively sig (no adjustment)	0.507334	0.0553525	Iba1	Blvra
ENSMUSG00000002006	-0.496983	-0.669932	0.00278936	1.47e-05	Both	0.0841719	0.000410587	Iba1	Pdzd4
ENSMUSG00000002007	-0.24012	0.0705637	0.171354	0.691693	Nonsig	0.469148	0.805921	Iba1	Srpk3
ENSMUSG00000002010	-0.183217	-0.340483	0.299652	0.0487928	Exclusively sig (no adjustment)	0.607073	0.141434	Iba1	Idh3g
ENSMUSG00000002012	-0.572246	-0.518107	0.000406032	0.00169718	Both	0.0366432	0.0133632	Iba1	Pnck
ENSMUSG00000002014	0.0827071	0.204045	0.641917	0.247068	Nonsig	0.839652	0.419437	Iba1	Ssr4
ENSMUSG00000002015	0.311127	0.285341	0.0732837	0.101884	Nonsig	0.324137	0.232102	Iba1	Bcap31
ENSMUSG00000002017	0.23089	0.15155	0.188919	0.392228	Nonsig	0.49124	0.566116	Iba1	Fam98a
ENSMUSG00000002028	-0.376443	-0.260843	0.0282103	0.136224	Exclusively sig (age adjustment)	0.213695	0.281648	Iba1	Kmt2a
ENSMUSG00000002031	-0.226637	-0.113662	0.197423	0.522143	Nonsig	0.500722	0.679755	Iba1	Ift46
ENSMUSG00000002032	-0.162943	-0.277615	0.35718	0.111916	Nonsig	0.656922	0.246413	Iba1	Tmem25
ENSMUSG00000002043	-0.0307436	0.0869076	0.862966	0.625036	Nonsig	0.947905	0.75832	Iba1	Trappc6a
ENSMUSG00000002052	0.0261442	-0.147367	0.883315	0.405576	Nonsig	0.956072	0.57903	Iba1	Supt6
ENSMUSG00000002055	-0.229852	-0.383259	0.190971	0.0252612	Exclusively sig (no adjustment)	0.493946	0.0900106	Iba1	Spag5
ENSMUSG00000002058	-0.137536	-0.0947055	0.437945	0.594195	Nonsig	0.712796	0.735507	Iba1	Unc119
ENSMUSG00000002059	-0.0837931	-0.0754982	0.637535	0.671299	Nonsig	0.837386	0.791625	Iba1	Rab34
ENSMUSG00000002064	0.126506	0.107661	0.475889	0.54448	Nonsig	0.738573	0.697103	Iba1	Sdf2
ENSMUSG00000002068	-0.119343	-0.453851	0.501414	0.00701733	Exclusively sig (no adjustment)	0.755355	0.0366321	Iba1	Ccne1
ENSMUSG00000002083	-0.113988	-0.269254	0.520941	0.123591	Nonsig	0.768035	0.263616	Iba1	Bbc3
ENSMUSG00000002102	0.118041	-0.156467	0.506128	0.376866	Nonsig	0.758266	0.552664	Iba1	Psmc3
ENSMUSG00000002103	0.229966	0.180833	0.190743	0.306092	Nonsig	0.493776	0.483121	Iba1	Acp2
ENSMUSG00000002105	-0.0334531	0.121615	0.851018	0.493246	Nonsig	0.943285	0.656267	Iba1	Slc39a13
ENSMUSG00000002107	-0.238397	-0.360549	0.174541	0.0361939	Exclusively sig (no adjustment)	0.473378	0.115872	Iba1	Celf2
ENSMUSG00000002108	-0.0169687	0.309089	0.924117	0.0752865	Nonsig	0.971155	0.189338	Iba1	Nr1h3
ENSMUSG00000002109	-0.104406	-0.262222	0.556785	0.134089	Nonsig	0.790424	0.278988	Iba1	Ddb2
ENSMUSG00000002111	0.515828	0.656405	0.0017934	2.49e-05	Both	0.0725817	0.00061301	Iba1	Spi1
ENSMUSG00000002129	-0.363895	-0.380382	0.0343762	0.0264732	Both	0.234036	0.0931665	Iba1	Sf3a1
ENSMUSG00000002147	0.643073	0.843175	4.1e-05	3.9e-10	Both	0.0128796	5.56e-07	Iba1	Stat6
ENSMUSG00000002190	-0.342583	-0.566084	0.0473289	0.000483826	Both	0.267008	0.00535036	Iba1	Clgn
ENSMUSG00000002205	-0.134015	-0.306096	0.449873	0.0783052	Nonsig	0.720926	0.194445	Iba1	Vrk3
ENSMUSG00000002210	-0.130088	-0.155871	0.463382	0.378709	Nonsig	0.729765	0.554228	Iba1	Smg9
ENSMUSG00000002221	-0.125368	-0.173281	0.479898	0.327066	Nonsig	0.741737	0.504511	Iba1	Paxip1
ENSMUSG00000002222	-0.160424	-0.378092	0.364764	0.0274722	Exclusively sig (no adjustment)	0.660985	0.0952729	Iba1	Rmnd5a
ENSMUSG00000002227	0.01721	0.0404396	0.923041	0.820366	Nonsig	0.970896	0.892538	Iba1	Mov10
ENSMUSG00000002233	0.294541	0.628824	0.0908442	6.81e-05	Exclusively sig (no adjustment)	0.355299	0.00126479	Iba1	Rhoc
ENSMUSG00000002249	0.180921	0.556476	0.305853	0.000631614	Exclusively sig (no adjustment)	0.611831	0.00653375	Iba1	Tead3
ENSMUSG00000002250	0.180355	0.398217	0.307394	0.0196723	Exclusively sig (no adjustment)	0.613654	0.0755331	Iba1	Ppard
ENSMUSG00000002257	0.375284	0.472645	0.0287387	0.00476234	Both	0.215246	0.0277077	Iba1	Def6
ENSMUSG00000002265	-0.270035	-0.260662	0.122463	0.136505	Nonsig	0.404934	0.282008	Iba1	Peg3
ENSMUSG00000002266	-0.0149474	0.156589	0.933134	0.376489	Nonsig	0.974269	0.552409	Iba1	Zim1
ENSMUSG00000002274	-0.0202178	0.30955	0.909641	0.0748296	Nonsig	0.966855	0.188733	Iba1	Metrn
ENSMUSG00000002279	0.0468564	-0.0862924	0.792441	0.627497	Nonsig	0.916373	0.759897	Iba1	Lmf1
ENSMUSG00000002280	-0.163182	-0.0992429	0.356468	0.57656	Nonsig	0.656458	0.721698	Iba1	Ciao3
ENSMUSG00000002289	-0.247959	-0.346326	0.157376	0.0448081	Exclusively sig (no adjustment)	0.45303	0.13406	Iba1	Angptl4
ENSMUSG00000002297	-0.213703	0.112183	0.224916	0.527605	Nonsig	0.531699	0.683781	Iba1	Dbf4
ENSMUSG00000002307	-0.00297369	-0.217248	0.986683	0.217134	Nonsig	0.994664	0.3843	Iba1	Daxx
ENSMUSG00000002308	-0.086532	-0.0560071	0.626538	0.75306	Nonsig	0.832395	0.847109	Iba1	Cd320
ENSMUSG00000002319	-0.131913	-0.331544	0.457079	0.0554315	Nonsig	0.725089	0.154408	Iba1	Ipo4
ENSMUSG00000002320	0.24145	0.51104	0.168922	0.00201118	Exclusively sig (no adjustment)	0.466534	0.0149181	Iba1	Tm9sf1
ENSMUSG00000002324	0.302694	0.254547	0.0818486	0.146282	Nonsig	0.340288	0.295367	Iba1	Rec8
ENSMUSG00000002325	0.381818	0.515029	0.0258625	0.00182824	Both	0.205889	0.0140043	Iba1	Irf9
ENSMUSG00000002326	-0.316001	-0.442414	0.0686625	0.00879404	Exclusively sig (no adjustment)	0.314897	0.0430598	Iba1	Gmpr2
ENSMUSG00000002329	-0.264304	-0.384937	0.130914	0.0245756	Exclusively sig (no adjustment)	0.418362	0.0885162	Iba1	Mdp1
ENSMUSG00000002332	0.467958	0.638737	0.00525629	4.8e-05	Both	0.105936	0.00100047	Iba1	Dhrs1
ENSMUSG00000002341	0.191629	-0.00274469	0.277619	0.987709	Nonsig	0.584769	0.993402	Iba1	Ncan
ENSMUSG00000002342	-0.460906	-0.278032	0.00608214	0.111357	Exclusively sig (age adjustment)	0.112243	0.245663	Iba1	Tmem161a
ENSMUSG00000002343	-0.0813752	-0.162197	0.647307	0.359416	Nonsig	0.842594	0.535323	Iba1	Armc6
ENSMUSG00000002345	-0.000719794	0.00297983	0.996776	0.986656	Nonsig	0.998748	0.992588	Iba1	Borcs8
ENSMUSG00000002346	-0.299414	-0.296361	0.0853815	0.0887734	Nonsig	0.346178	0.211727	Iba1	Slc25a42
ENSMUSG00000002365	0.390311	0.668293	0.0224823	1.57e-05	Both	0.193864	0.000432054	Iba1	Snx9
ENSMUSG00000002372	-0.340921	-0.382666	0.0484843	0.0255073	Both	0.269468	0.0905995	Iba1	Ranbp3
ENSMUSG00000002379	0.147947	-0.155267	0.403711	0.380583	Nonsig	0.688821	0.555934	Iba1	Ndufa11
ENSMUSG00000002393	-0.384693	-0.346827	0.0246743	0.0444789	Both	0.20212	0.133559	Iba1	Nr2f6
ENSMUSG00000002395	-0.121081	-0.250609	0.49516	0.152843	Nonsig	0.752014	0.304079	Iba1	Use1
ENSMUSG00000002396	0.0272073	-0.20172	0.878604	0.252611	Nonsig	0.953866	0.426075	Iba1	Ocel1
ENSMUSG00000002409	-0.212803	-0.236806	0.226919	0.177522	Nonsig	0.534548	0.335939	Iba1	Dyrk1b
ENSMUSG00000002413	-0.264796	-0.323149	0.130172	0.0623004	Nonsig	0.4181	0.166946	Iba1	Braf
ENSMUSG00000002416	-0.40564	-0.52698	0.0173063	0.00136428	Both	0.173872	0.0114932	Iba1	Ndufb2
ENSMUSG00000002428	0.329342	0.230429	0.057172	0.189829	Nonsig	0.288951	0.350527	Iba1	Hltf
ENSMUSG00000002455	-0.0499353	-0.214324	0.779129	0.223537	Nonsig	0.910656	0.391802	Iba1	Prpf6
ENSMUSG00000002458	0.211699	-0.115737	0.229397	0.514523	Nonsig	0.536763	0.674027	Iba1	Rgs19
ENSMUSG00000002459	0.149439	0.394663	0.398932	0.0208972	Exclusively sig (no adjustment)	0.686868	0.0789795	Iba1	Rgs20
ENSMUSG00000002475	0.0158901	0.372155	0.928928	0.0302061	Exclusively sig (no adjustment)	0.972593	0.10194	Iba1	Abhd3
ENSMUSG00000002477	-0.108449	-0.226254	0.541521	0.198202	Nonsig	0.780711	0.361148	Iba1	Snrpd1
ENSMUSG00000002486	-0.28455	-0.141543	0.102879	0.424584	Nonsig	0.377984	0.596514	Iba1	Tchp
ENSMUSG00000002489	-0.241908	-0.232079	0.16809	0.186587	Nonsig	0.465852	0.347109	Iba1	Tiam1
ENSMUSG00000002496	-0.327128	-0.374123	0.0589655	0.0292761	Exclusively sig (no adjustment)	0.293203	0.0997878	Iba1	Tsc2
ENSMUSG00000002504	-0.10887	-0.0880654	0.539943	0.620415	Nonsig	0.779604	0.754989	Iba1	Slc9a3r2
ENSMUSG00000002524	-0.201424	-0.264379	0.253321	0.130801	Nonsig	0.560189	0.274339	Iba1	Puf60
ENSMUSG00000002546	-0.36031	-0.498362	0.0363266	0.00270293	Both	0.238118	0.0184219	Iba1	Golga2
ENSMUSG00000002550	-0.209741	-0.150455	0.233834	0.395697	Nonsig	0.541393	0.569275	Iba1	Uck1
ENSMUSG00000002565	-0.35707	-0.298021	0.0381652	0.0869165	Exclusively sig (age adjustment)	0.243793	0.209289	Iba1	Scin
ENSMUSG00000002578	-0.233055	-0.188438	0.184689	0.28585	Nonsig	0.486851	0.463182	Iba1	Ikzf4
ENSMUSG00000002580	-0.114052	-0.227557	0.520705	0.195561	Nonsig	0.768035	0.357985	Iba1	Mien1
ENSMUSG00000002588	0.181092	0.44362	0.305388	0.0085902	Exclusively sig (no adjustment)	0.61151	0.0423257	Iba1	Pon1
ENSMUSG00000002602	0.596026	0.778304	0.000199615	6.01e-08	Both	0.0269527	1.05e-05	Iba1	Axl
ENSMUSG00000002603	0.363311	0.637372	0.0346881	5.04e-05	Both	0.234514	0.00103005	Iba1	Tgfb1
ENSMUSG00000002608	-0.0173943	-0.0845153	0.922219	0.634628	Nonsig	0.970829	0.765404	Iba1	Ccdc97
ENSMUSG00000002617	0.119187	-0.29361	0.501981	0.0919186	Nonsig	0.75569	0.217008	Iba1	Zfp40
ENSMUSG00000002625	-0.27823	-0.354403	0.111091	0.0397345	Exclusively sig (no adjustment)	0.388435	0.123702	Iba1	Akap8l
ENSMUSG00000002633	0.240162	0.0247895	0.171276	0.889323	Nonsig	0.469148	0.936371	Iba1	Shh
ENSMUSG00000002635	0.00958597	-0.122989	0.95709	0.488338	Nonsig	0.984165	0.652127	Iba1	Pdcd2l
ENSMUSG00000002658	-0.307095	-0.547371	0.0772869	0.000807188	Exclusively sig (no adjustment)	0.332312	0.00783876	Iba1	Gtf2f1
ENSMUSG00000002660	-0.144114	-0.206441	0.416133	0.241442	Nonsig	0.696869	0.412688	Iba1	Clpp
ENSMUSG00000002661	-0.0422371	0.00889819	0.81252	0.960166	Nonsig	0.925236	0.978399	Iba1	Alkbh7
ENSMUSG00000002668	0.396322	0.487904	0.0203177	0.00342081	Both	0.18658	0.0219089	Iba1	Dennd1c
ENSMUSG00000002679	-0.0199332	-0.189365	0.910908	0.283442	Nonsig	0.96727	0.460574	Iba1	Med6
ENSMUSG00000002688	0.02339	0.0105709	0.895536	0.952686	Nonsig	0.960101	0.974328	Iba1	Prkd1
ENSMUSG00000002699	0.476767	0.705469	0.0043616	3.17e-06	Both	0.0991176	0.000144221	Iba1	Lcp2
ENSMUSG00000002718	0.437876	0.286457	0.00959807	0.100493	Exclusively sig (age adjustment)	0.133714	0.229902	Iba1	Cse1l
ENSMUSG00000002728	-0.417523	-0.629594	0.0140149	6.63e-05	Both	0.158442	0.00123585	Iba1	Naa20
ENSMUSG00000002731	-0.0478845	0.00566259	0.787989	0.974645	Nonsig	0.914226	0.986518	Iba1	Prkra
ENSMUSG00000002732	0.240671	0.539285	0.170344	0.000997874	Exclusively sig (no adjustment)	0.468052	0.00921742	Iba1	Fkbp7
ENSMUSG00000002733	0.0606684	-0.392011	0.733226	0.0218517	Exclusively sig (no adjustment)	0.890205	0.08168	Iba1	Plekha3
ENSMUSG00000002741	0.239069	0.210828	0.173292	0.231363	Nonsig	0.472105	0.400871	Iba1	Ykt6
ENSMUSG00000002748	-0.309349	-0.276459	0.0750289	0.113479	Nonsig	0.328458	0.248599	Iba1	Baz1b
ENSMUSG00000002763	-0.0261595	-0.21449	0.883247	0.223171	Nonsig	0.956065	0.391254	Iba1	Pex6
ENSMUSG00000002767	-0.0454445	-0.258711	0.798565	0.13957	Nonsig	0.918604	0.286305	Iba1	Mrpl2
ENSMUSG00000002768	-0.231566	-0.351873	0.18759	0.0412713	Exclusively sig (no adjustment)	0.489974	0.126877	Iba1	Mea1
ENSMUSG00000002769	-0.00409791	0.31195	0.981649	0.0724873	Nonsig	0.992723	0.185024	Iba1	Gnmt
ENSMUSG00000002771	-0.351693	-0.380044	0.0413822	0.026619	Both	0.252965	0.0935537	Iba1	Grin2d
ENSMUSG00000002778	0.132629	0.18405	0.454617	0.29742	Nonsig	0.723768	0.47444	Iba1	Kdelr1
ENSMUSG00000002781	-0.183266	-0.216671	0.299518	0.218389	Nonsig	0.607073	0.385798	Iba1	Tmem143
ENSMUSG00000002797	-0.249612	-0.489856	0.154538	0.00327554	Exclusively sig (no adjustment)	0.449391	0.0213073	Iba1	Ggct
ENSMUSG00000002799	-0.221528	-0.188939	0.207989	0.284545	Nonsig	0.512402	0.461784	Iba1	Jag2
ENSMUSG00000002803	-0.37015	-0.415374	0.0311783	0.0145678	Both	0.223615	0.0610998	Iba1	Btbd6
ENSMUSG00000002804	-0.0324613	0.13591	0.855388	0.443432	Nonsig	0.945154	0.612851	Iba1	Nudt14
ENSMUSG00000002808	0.235174	-0.146976	0.180616	0.406836	Nonsig	0.48051	0.579863	Iba1	Epdr1
ENSMUSG00000002812	0.228858	0.55132	0.192949	0.000726345	Exclusively sig (no adjustment)	0.496296	0.00722343	Iba1	Flii
ENSMUSG00000002814	0.359476	0.547536	0.0367926	0.00080365	Both	0.239533	0.00781406	Iba1	Top3a
ENSMUSG00000002820	-0.272191	-0.377285	0.119391	0.0278315	Exclusively sig (no adjustment)	0.401121	0.0961913	Iba1	Atg4d
ENSMUSG00000002825	0.0060863	-0.0962855	0.972748	0.588027	Nonsig	0.990537	0.730668	Iba1	Qtrt1
ENSMUSG00000002831	0.256323	0.0316236	0.143392	0.859082	Nonsig	0.435865	0.916315	Iba1	Plin4
ENSMUSG00000002833	-0.257437	-0.504355	0.1416	0.00235371	Exclusively sig (no adjustment)	0.433736	0.0167241	Iba1	Hdgfl2
ENSMUSG00000002835	-0.165044	-0.354649	0.350929	0.039588	Exclusively sig (no adjustment)	0.651783	0.123539	Iba1	Chaf1a
ENSMUSG00000002844	-0.0853412	-0.190166	0.631309	0.281373	Nonsig	0.834185	0.458103	Iba1	Adprh
ENSMUSG00000002845	-0.630636	-0.331612	6.39e-05	0.0553784	Exclusively sig (age adjustment)	0.0173016	0.15434	Iba1	Tmem39a
ENSMUSG00000002846	0.158799	-0.00562705	0.369706	0.974804	Nonsig	0.664547	0.986616	Iba1	Timmdc1
ENSMUSG00000002847	0.381076	0.337526	0.0261768	0.0509143	Exclusively sig (age adjustment)	0.20708	0.145641	Iba1	Pla1a
ENSMUSG00000002870	0.382704	0.533	0.0254912	0.00117245	Both	0.204862	0.0103316	Iba1	Mcm2
ENSMUSG00000002871	-0.253752	0.025014	0.14759	0.888327	Nonsig	0.439901	0.935887	Iba1	Tpra1
ENSMUSG00000002881	0.510702	0.538374	0.00202736	0.00102166	Both	0.0754398	0.00934916	Iba1	Nab1
ENSMUSG00000002885	0.146048	0.5614	0.409838	0.000551513	Exclusively sig (no adjustment)	0.692754	0.00591558	Iba1	Adgre5
ENSMUSG00000002897	0.425832	0.590268	0.0120403	0.000238266	Both	0.148991	0.00315471	Iba1	Il17ra
ENSMUSG00000002900	-0.10798	-0.0904175	0.543282	0.611072	Nonsig	0.781658	0.747487	Iba1	Lamb1
ENSMUSG00000002908	-0.241725	-0.321063	0.168422	0.0641067	Nonsig	0.466047	0.170333	Iba1	Kcnn1
ENSMUSG00000002910	0.380351	0.0171263	0.0264868	0.923414	Exclusively sig (age adjustment)	0.208378	0.958453	Iba1	Arrdc2
ENSMUSG00000002944	0.114334	0.0914608	0.51967	0.606947	Nonsig	0.767602	0.744782	Iba1	Cd36
ENSMUSG00000002948	-0.199027	-0.339207	0.259134	0.0496997	Exclusively sig (no adjustment)	0.565768	0.143173	Iba1	Map2k7
ENSMUSG00000002949	-0.349692	-0.351249	0.042634	0.0416573	Both	0.256016	0.127588	Iba1	Timm44
ENSMUSG00000002957	0.249234	0.280004	0.155184	0.108739	Nonsig	0.450102	0.241756	Iba1	Ap2a2
ENSMUSG00000002963	-0.0647336	0.0255986	0.716066	0.885734	Nonsig	0.881912	0.934221	Iba1	Pnkp
ENSMUSG00000002968	-0.00984621	0.183872	0.955926	0.297896	Nonsig	0.983677	0.474813	Iba1	Med25
ENSMUSG00000002980	0.2156	0.540679	0.220728	0.000962424	Exclusively sig (no adjustment)	0.527322	0.00898466	Iba1	Bcam
ENSMUSG00000002981	0.00368274	-0.0331942	0.983508	0.852158	Nonsig	0.99345	0.912288	Iba1	Clptm1
ENSMUSG00000002983	0.0809617	0.481685	0.648984	0.00392172	Exclusively sig (no adjustment)	0.842922	0.0241217	Iba1	Relb
ENSMUSG00000002984	-0.218211	-0.385611	0.215052	0.0243044	Exclusively sig (no adjustment)	0.521165	0.0879765	Iba1	Tomm40
ENSMUSG00000002985	0.317054	0.698064	0.0676946	4.44e-06	Exclusively sig (no adjustment)	0.312777	0.000175626	Iba1	Apoe
ENSMUSG00000002996	0.0975228	0.0127501	0.583217	0.942947	Nonsig	0.807858	0.968593	Iba1	Hbp1
ENSMUSG00000002997	-0.208625	-0.365546	0.236387	0.0335075	Exclusively sig (no adjustment)	0.543735	0.10955	Iba1	Prkar2b
ENSMUSG00000003031	0.182297	-0.151636	0.302127	0.391956	Nonsig	0.60926	0.56581	Iba1	Cdkn1b
ENSMUSG00000003032	-0.164563	0.237743	0.352357	0.175762	Nonsig	0.653177	0.334018	Iba1	Klf4
ENSMUSG00000003033	-0.282903	-0.275277	0.104973	0.115094	Nonsig	0.381072	0.251149	Iba1	Ap1m1
ENSMUSG00000003037	0.00616773	0.166075	0.972384	0.347887	Nonsig	0.990368	0.524268	Iba1	Rab8a
ENSMUSG00000003038	-0.0125125	-0.159126	0.944008	0.368706	Nonsig	0.979028	0.544973	Iba1	Hmgn2
ENSMUSG00000003039	-0.165689	-0.129525	0.349026	0.465337	Nonsig	0.650149	0.632942	Iba1	Fam32a
ENSMUSG00000003062	0.0454685	-0.0113672	0.798461	0.949126	Nonsig	0.918551	0.972537	Iba1	Stard3nl
ENSMUSG00000003068	-0.142966	-0.228388	0.419895	0.19389	Nonsig	0.699084	0.355767	Iba1	Stk11
ENSMUSG00000003070	-0.403461	-0.523894	0.0179748	0.00147291	Both	0.176471	0.0121669	Iba1	Efna2
ENSMUSG00000003072	-0.13665	-0.245487	0.440931	0.161692	Nonsig	0.714029	0.3153	Iba1	Atp5d
ENSMUSG00000003099	-0.164718	-0.386531	0.351897	0.0239385	Exclusively sig (no adjustment)	0.652786	0.0871155	Iba1	Ppp5c
ENSMUSG00000003119	-0.151174	-0.0676816	0.393415	0.703705	Nonsig	0.683482	0.814798	Iba1	Cdk12
ENSMUSG00000003123	0.295675	0.529486	0.0895499	0.00128134	Exclusively sig (no adjustment)	0.352656	0.011001	Iba1	Lipe
ENSMUSG00000003131	0.278918	-0.225286	0.110175	0.20018	Nonsig	0.387394	0.363507	Iba1	Pafah1b2
ENSMUSG00000003134	-0.15276	-0.141168	0.388413	0.425827	Nonsig	0.679961	0.597353	Iba1	Tbc1d8
ENSMUSG00000003135	-0.0728922	-0.253156	0.682042	0.148576	Nonsig	0.864288	0.298245	Iba1	Cnot11
ENSMUSG00000003153	-0.345981	-0.525596	0.0450358	0.00141209	Both	0.261634	0.0117885	Iba1	Slc2a3
ENSMUSG00000003154	-0.0152706	-0.177105	0.931692	0.316337	Nonsig	0.973545	0.49335	Iba1	Foxj2
ENSMUSG00000003161	0.306618	0.363201	0.0777724	0.034747	Exclusively sig (no adjustment)	0.333313	0.112599	Iba1	Sri
ENSMUSG00000003166	0.02066	-0.0978753	0.907674	0.58185	Nonsig	0.965668	0.725718	Iba1	Dgcr2
ENSMUSG00000003184	0.0119429	0.238886	0.946553	0.173631	Nonsig	0.979783	0.331025	Iba1	Irf3
ENSMUSG00000003190	-0.147313	0.112778	0.40575	0.525403	Nonsig	0.689613	0.682473	Iba1	Bcl2l12
ENSMUSG00000003198	-0.0475618	0.0486313	0.789386	0.78476	Nonsig	0.914746	0.868189	Iba1	Zfp959
ENSMUSG00000003199	-0.168852	-0.273473	0.339771	0.117592	Nonsig	0.641459	0.254942	Iba1	Mpnd
ENSMUSG00000003200	-0.267956	-0.386503	0.12548	0.0239494	Exclusively sig (no adjustment)	0.40971	0.0871155	Iba1	Sh3gl1
ENSMUSG00000003206	0.418667	0.52299	0.013728	0.00150614	Both	0.157844	0.0123439	Iba1	Ebi3
ENSMUSG00000003208	-0.192322	-0.0557097	0.27585	0.754331	Nonsig	0.583077	0.847704	Iba1	Yju2
ENSMUSG00000003226	0.0419398	0.128146	0.813817	0.470139	Nonsig	0.92584	0.63646	Iba1	Ranbp2
ENSMUSG00000003228	-0.227113	-0.246662	0.196459	0.159631	Nonsig	0.499838	0.312477	Iba1	Grk5
ENSMUSG00000003233	-0.333472	-0.10437	0.0539423	0.556921	Nonsig	0.281733	0.706408	Iba1	Dvl3
ENSMUSG00000003234	-0.474684	-0.448382	0.00456028	0.00782441	Both	0.100435	0.0397498	Iba1	Abcf3
ENSMUSG00000003235	-0.111693	-0.18477	0.529421	0.295502	Nonsig	0.77333	0.472485	Iba1	Eif2b5
ENSMUSG00000003269	-0.154877	-0.446316	0.381792	0.00814917	Exclusively sig (no adjustment)	0.675595	0.0408311	Iba1	Cyth2
ENSMUSG00000003271	0.0541016	-0.0481951	0.761214	0.786646	Nonsig	0.903942	0.869296	Iba1	Sult2b1
ENSMUSG00000003273	-0.424304	-0.620013	0.0123848	9.2e-05	Both	0.150758	0.0015696	Iba1	Car11
ENSMUSG00000003279	-0.0713155	-0.372567	0.688572	0.0300098	Exclusively sig (no adjustment)	0.867252	0.10143	Iba1	Dlgap1
ENSMUSG00000003282	-0.269458	-0.236464	0.123295	0.178167	Nonsig	0.406232	0.336674	Iba1	Plag1
ENSMUSG00000003283	0.544292	0.767984	0.00087562	1.15e-07	Both	0.0507548	1.64e-05	Iba1	Hck
ENSMUSG00000003299	0.0292248	-0.187002	0.869676	0.289604	Nonsig	0.950284	0.466862	Iba1	Mrpl4
ENSMUSG00000003308	-0.326422	-0.351617	0.0595464	0.0414296	Exclusively sig (no adjustment)	0.294414	0.127139	Iba1	Keap1
ENSMUSG00000003316	0.0540926	0.0825328	0.761253	0.642621	Nonsig	0.903942	0.771489	Iba1	Glg1
ENSMUSG00000003344	-0.492359	-0.617304	0.00309699	0.000100692	Both	0.0867624	0.00167641	Iba1	Btbd2
ENSMUSG00000003345	-0.227061	-0.222474	0.196563	0.206002	Nonsig	0.499899	0.371012	Iba1	Csnk1g2
ENSMUSG00000003346	-0.32018	-0.513836	0.0648841	0.00188136	Exclusively sig (no adjustment)	0.307168	0.0142294	Iba1	Abhd17a
ENSMUSG00000003348	0.0145682	0.324519	0.934827	0.0611353	Nonsig	0.974999	0.16478	Iba1	Mob3a
ENSMUSG00000003352	-0.521474	-0.684093	0.00156334	8.17e-06	Both	0.0681919	0.000265637	Iba1	Cacnb3
ENSMUSG00000003354	0.0736659	0.190321	0.678845	0.280974	Nonsig	0.862243	0.457691	Iba1	Ccdc65
ENSMUSG00000003360	-0.290569	-0.338915	0.0954928	0.0499088	Exclusively sig (no adjustment)	0.365292	0.143601	Iba1	Ddx23
ENSMUSG00000003363	-0.0970433	-0.312117	0.585079	0.072326	Nonsig	0.808125	0.184763	Iba1	Pld3
ENSMUSG00000003378	-0.438927	-0.532197	0.00940647	0.00119658	Both	0.132626	0.0104855	Iba1	Grik5
ENSMUSG00000003380	0.150655	0.18641	0.395063	0.291161	Nonsig	0.684732	0.468247	Iba1	Rabac1
ENSMUSG00000003382	0.0553665	0.0687827	0.755799	0.699108	Nonsig	0.901778	0.811569	Iba1	Etv3
ENSMUSG00000003402	-0.150726	-0.256025	0.394837	0.143874	Nonsig	0.684643	0.291871	Iba1	Prkcsh
ENSMUSG00000003410	-0.439887	-0.630461	0.00923442	6.43e-05	Both	0.131945	0.00121059	Iba1	Elavl3
ENSMUSG00000003411	0.0088564	-0.072678	0.960353	0.682927	Nonsig	0.985397	0.799702	Iba1	Rab3b
ENSMUSG00000003418	0.282075	0.436825	0.106038	0.0097929	Exclusively sig (no adjustment)	0.382082	0.0464867	Iba1	St8sia6
ENSMUSG00000003420	0.201499	0.37938	0.253142	0.0269066	Exclusively sig (no adjustment)	0.559977	0.0940998	Iba1	Fcgrt
ENSMUSG00000003421	-0.359552	-0.37375	0.0367499	0.0294505	Both	0.239533	0.100113	Iba1	Nosip
ENSMUSG00000003423	0.0212881	0.0769759	0.904879	0.665235	Nonsig	0.964923	0.787591	Iba1	Pih1d1
ENSMUSG00000003429	0.168597	0.102938	0.34051	0.562376	Nonsig	0.641823	0.710889	Iba1	Rps11
ENSMUSG00000003435	-0.261025	-0.213778	0.13594	0.224749	Nonsig	0.425631	0.39322	Iba1	Supt5
ENSMUSG00000003436	0.253877	0.435589	0.147384	0.0100265	Exclusively sig (no adjustment)	0.43966	0.047281	Iba1	Dll3
ENSMUSG00000003437	-0.373881	-0.347156	0.0293893	0.0442637	Both	0.217266	0.13313	Iba1	Paf1
ENSMUSG00000003438	-0.131386	-0.337843	0.458892	0.0506836	Nonsig	0.726084	0.145102	Iba1	Timm50
ENSMUSG00000003444	-0.274127	-0.151446	0.116681	0.392557	Nonsig	0.396332	0.566262	Iba1	Med29
ENSMUSG00000003452	0.0867027	0.00222494	0.625855	0.990036	Nonsig	0.83223	0.994406	Iba1	Bicd1
ENSMUSG00000003458	0.478607	0.52625	0.0041923	0.00138932	Both	0.0985646	0.0116411	Iba1	Ncstn
ENSMUSG00000003464	0.247801	0.23639	0.15765	0.178305	Nonsig	0.453184	0.336813	Iba1	Pex19
ENSMUSG00000003469	-0.328459	-0.536544	0.0578824	0.00107098	Exclusively sig (no adjustment)	0.290723	0.00971088	Iba1	Phyhip
ENSMUSG00000003476	0.223545	0.474937	0.203772	0.00453577	Exclusively sig (no adjustment)	0.507663	0.0267362	Iba1	Crhr2
ENSMUSG00000003477	0.0225616	0.32718	0.899217	0.0589228	Nonsig	0.961991	0.160664	Iba1	Inmt
ENSMUSG00000003500	-0.527061	-0.600299	0.00136155	0.000174661	Both	0.062974	0.00251164	Iba1	Impdh1
ENSMUSG00000003518	0.174039	0.183908	0.32492	0.297801	Nonsig	0.627734	0.474758	Iba1	Dusp3
ENSMUSG00000003526	0.0779213	0.113893	0.661366	0.521289	Nonsig	0.849966	0.679207	Iba1	Prodh
ENSMUSG00000003527	-0.274419	-0.297716	0.116277	0.0872553	Nonsig	0.39592	0.209698	Iba1	Ess2
ENSMUSG00000003528	0.31169	0.420137	0.0727379	0.0133664	Exclusively sig (no adjustment)	0.323295	0.0575678	Iba1	Slc25a1
ENSMUSG00000003531	-0.180177	-0.0682401	0.30788	0.701372	Nonsig	0.614233	0.813099	Iba1	Dgcr6
ENSMUSG00000003534	0.360753	0.640262	0.0360807	4.54e-05	Both	0.23766	0.000955887	Iba1	Ddr1
ENSMUSG00000003541	0.245656	0.389428	0.161395	0.0228157	Exclusively sig (no adjustment)	0.457635	0.0842209	Iba1	Ier3
ENSMUSG00000003545	0.269512	0.257156	0.123216	0.14205	Nonsig	0.406058	0.289239	Iba1	Fosb
ENSMUSG00000003546	0.335394	0.357674	0.0524893	0.037817	Exclusively sig (no adjustment)	0.278867	0.119437	Iba1	Klc4
ENSMUSG00000003549	-0.329757	-0.351819	0.0568407	0.0413044	Exclusively sig (no adjustment)	0.288731	0.126928	Iba1	Ercc1
ENSMUSG00000003559	-0.0565235	0.244019	0.750855	0.164294	Nonsig	0.899727	0.318626	Iba1	As3mt
ENSMUSG00000003573	0.0559643	-0.0303673	0.753243	0.864628	Nonsig	0.900397	0.920055	Iba1	Homer3
ENSMUSG00000003575	-0.285991	-0.425411	0.101073	0.0121345	Exclusively sig (no adjustment)	0.375124	0.054064	Iba1	Crtc1
ENSMUSG00000003581	-0.353876	-0.423182	0.0400506	0.0126429	Both	0.249295	0.0555175	Iba1	Rnf215
ENSMUSG00000003585	0.0384661	0.0160345	0.829	0.928283	Nonsig	0.933216	0.961342	Iba1	Sec14l2
ENSMUSG00000003604	-0.0418468	-0.116121	0.814222	0.513119	Nonsig	0.925951	0.672916	Iba1	Aven
ENSMUSG00000003617	0.39012	0.692496	0.0225539	5.68e-06	Both	0.194151	0.000211011	Iba1	Cp
ENSMUSG00000003623	0.392816	0.498956	0.021558	0.00266637	Both	0.190397	0.0182209	Iba1	Crot
ENSMUSG00000003644	0.508766	0.74152	0.00212243	5.24e-07	Both	0.0777141	4.18e-05	Iba1	Rps6ka1
ENSMUSG00000003657	-0.361732	-0.230528	0.0355425	0.189633	Exclusively sig (age adjustment)	0.237197	0.350412	Iba1	Calb2
ENSMUSG00000003660	0.142516	0.154766	0.421376	0.382139	Nonsig	0.700346	0.557325	Iba1	Snrnp200
ENSMUSG00000003662	-0.404213	-0.542864	0.0177416	0.00090907	Both	0.17577	0.00855823	Iba1	Ciao1
ENSMUSG00000003665	-0.255858	-0.265195	0.144145	0.129573	Nonsig	0.437646	0.272709	Iba1	Has1
ENSMUSG00000003680	-0.00384188	0.23905	0.982796	0.173328	Nonsig	0.993084	0.330552	Iba1	Taf6l
ENSMUSG00000003721	-0.0374304	-0.0645472	0.833539	0.71685	Nonsig	0.935334	0.82346	Iba1	Insig2
ENSMUSG00000003731	-0.0654452	-0.0439518	0.713076	0.805052	Nonsig	0.880162	0.88151	Iba1	Kpna6
ENSMUSG00000003746	0.442888	0.013053	0.00871352	0.941593	Exclusively sig (age adjustment)	0.128962	0.968057	Iba1	Man1a
ENSMUSG00000003752	0.149224	0.346573	0.399618	0.0446457	Exclusively sig (no adjustment)	0.6871	0.133818	Iba1	Itpkc
ENSMUSG00000003762	0.0721973	0.235503	0.684917	0.179988	Nonsig	0.865373	0.338877	Iba1	Coq8b
ENSMUSG00000003778	-0.337186	-0.440998	0.0511628	0.00903848	Exclusively sig (no adjustment)	0.275522	0.043928	Iba1	Brd8
ENSMUSG00000003779	0.201494	0.184591	0.253154	0.29598	Nonsig	0.559977	0.473104	Iba1	Kif20a
ENSMUSG00000003808	-0.0468214	-0.322781	0.792592	0.0626164	Nonsig	0.916373	0.167621	Iba1	Farsa
ENSMUSG00000003809	0.229524	-0.00380716	0.191622	0.982951	Nonsig	0.494419	0.990693	Iba1	Gcdh
ENSMUSG00000003810	-0.393898	-0.561927	0.0211688	0.000543511	Both	0.189194	0.00584973	Iba1	Mast2
ENSMUSG00000003812	0.397031	0.535613	0.0200742	0.00109687	Both	0.185412	0.00988824	Iba1	Dnase2a
ENSMUSG00000003813	-0.129406	-0.38206	0.465748	0.0257609	Exclusively sig (no adjustment)	0.731394	0.0913122	Iba1	Rad23a
ENSMUSG00000003814	0.102417	0.180055	0.564366	0.308213	Nonsig	0.794463	0.485444	Iba1	Calr
ENSMUSG00000003824	0.0267134	-0.070355	0.880793	0.692561	Nonsig	0.95498	0.806395	Iba1	Syce2
ENSMUSG00000003847	-0.0778148	0.0434933	0.661802	0.807047	Nonsig	0.850021	0.883079	Iba1	Nfat5
ENSMUSG00000003848	-0.306927	-0.44784	0.0774581	0.00790844	Exclusively sig (no adjustment)	0.332511	0.040073	Iba1	Nob1
ENSMUSG00000003849	0.246706	0.625057	0.159555	7.75e-05	Exclusively sig (no adjustment)	0.455543	0.00138438	Iba1	Nqo1
ENSMUSG00000003863	-0.160113	-0.246005	0.365705	0.160781	Nonsig	0.661875	0.314179	Iba1	Ppfia3
ENSMUSG00000003865	0.235434	0.521583	0.18012	0.00155915	Exclusively sig (no adjustment)	0.480127	0.0125881	Iba1	Gys1
ENSMUSG00000003868	0.0198837	-0.10983	0.911128	0.536355	Nonsig	0.967283	0.690528	Iba1	Ruvbl2
ENSMUSG00000003872	-0.301496	-0.596411	0.0831251	0.000197244	Exclusively sig (no adjustment)	0.342141	0.00273856	Iba1	Lin7b
ENSMUSG00000003873	0.0602211	-0.0601551	0.735123	0.735402	Nonsig	0.890819	0.835844	Iba1	Bax
ENSMUSG00000003923	0.153255	0.0379103	0.38686	0.831435	Nonsig	0.678516	0.900162	Iba1	Tfam
ENSMUSG00000003929	-0.288644	-0.473784	0.09781	0.00464862	Exclusively sig (no adjustment)	0.369286	0.0272378	Iba1	Zfp81
ENSMUSG00000003934	-0.431705	-0.496846	0.010791	0.00279807	Both	0.140974	0.0188564	Iba1	Efnb3
ENSMUSG00000003948	0.249732	-0.0307836	0.154334	0.862789	Nonsig	0.449129	0.918908	Iba1	Mmd
ENSMUSG00000003949	-0.00172639	-0.298644	0.992269	0.0862267	Nonsig	0.996903	0.207991	Iba1	Hlf
ENSMUSG00000003955	-0.19768	-0.204164	0.262437	0.246787	Nonsig	0.569678	0.419311	Iba1	Fam162a
ENSMUSG00000003970	-0.131455	-0.234403	0.458654	0.182089	Nonsig	0.725978	0.341676	Iba1	Rpl8
ENSMUSG00000003974	0.0303885	-0.144381	0.864534	0.415261	Nonsig	0.948715	0.587675	Iba1	Grm3
ENSMUSG00000003992	0.113057	-0.101927	0.524375	0.56624	Nonsig	0.769787	0.714191	Iba1	Ssbp2
ENSMUSG00000004018	-0.197488	-0.261721	0.26291	0.134861	Nonsig	0.570061	0.279858	Iba1	Fancl
ENSMUSG00000004031	0.00612156	-0.0969627	0.97259	0.585392	Nonsig	0.99044	0.728358	Iba1	Brinp2
ENSMUSG00000004032	-0.286085	-0.467098	0.100956	0.00535161	Exclusively sig (no adjustment)	0.374954	0.0301421	Iba1	Gstm5
ENSMUSG00000004035	-0.447787	-0.503799	0.00791675	0.00238435	Both	0.122964	0.0168999	Iba1	Gstm7
ENSMUSG00000004040	0.605708	0.839159	0.000147087	5.66e-10	Both	0.025295	6.84e-07	Iba1	Stat3
ENSMUSG00000004043	0.472599	0.715507	0.00476701	1.97e-06	Both	0.102825	0.000102978	Iba1	Stat5a
ENSMUSG00000004044	0.333746	0.577713	0.0537328	0.000346544	Exclusively sig (no adjustment)	0.281374	0.00418276	Iba1	Cavin1
ENSMUSG00000004054	0.0696815	0.287197	0.695362	0.0995793	Nonsig	0.87123	0.228363	Iba1	Map3k11
ENSMUSG00000004056	-0.32294	-0.222254	0.062479	0.206462	Nonsig	0.301052	0.371585	Iba1	Akt2
ENSMUSG00000004069	-0.110929	-0.304454	0.532259	0.08	Nonsig	0.775403	0.197119	Iba1	Dnaja3
ENSMUSG00000004070	0.196471	-0.123557	0.265426	0.486315	Nonsig	0.57318	0.650346	Iba1	Hmox2
ENSMUSG00000004071	-0.0781887	-0.379575	0.660274	0.026822	Exclusively sig (no adjustment)	0.849126	0.0938813	Iba1	Cdip1
ENSMUSG00000004085	0.0354916	0.305907	0.84205	0.0784983	Nonsig	0.939081	0.194702	Iba1	Map3k20
ENSMUSG00000004096	0.211574	0.10289	0.229678	0.562556	Nonsig	0.537154	0.710972	Iba1	Cwc15
ENSMUSG00000004098	0.379277	0.501184	0.0269514	0.00253325	Both	0.209982	0.0175746	Iba1	Col5a3
ENSMUSG00000004099	-0.0798548	-0.159433	0.653481	0.367772	Nonsig	0.845204	0.544155	Iba1	Dnmt1
ENSMUSG00000004100	-0.143382	-0.165636	0.418532	0.349181	Nonsig	0.698502	0.525412	Iba1	Ppan
ENSMUSG00000004105	0.213204	0.416679	0.226026	0.0142299	Exclusively sig (no adjustment)	0.533217	0.0601341	Iba1	Angptl2
ENSMUSG00000004110	-0.289185	-0.422752	0.0971545	0.012743	Exclusively sig (no adjustment)	0.368328	0.0558168	Iba1	Cacna1e
ENSMUSG00000004113	-0.0439161	-0.131265	0.805207	0.459313	Nonsig	0.921736	0.627345	Iba1	Cacna1b
ENSMUSG00000004127	-0.0155544	0.123962	0.930425	0.484877	Nonsig	0.973253	0.649273	Iba1	Trmt10a
ENSMUSG00000004151	0.276697	-0.152016	0.113156	0.390757	Nonsig	0.391345	0.564807	Iba1	Etv1
ENSMUSG00000004187	-0.390709	-0.611654	0.0223332	0.000121336	Both	0.192692	0.00192952	Iba1	Kifc2
ENSMUSG00000004207	0.297126	0.559084	0.0879144	0.000588003	Exclusively sig (no adjustment)	0.349942	0.00618447	Iba1	Psap
ENSMUSG00000004221	0.283929	0.467301	0.103664	0.00532899	Exclusively sig (no adjustment)	0.378832	0.0300687	Iba1	Ikbkg
ENSMUSG00000004233	-0.368008	-0.133279	0.032245	0.452391	Exclusively sig (age adjustment)	0.227732	0.620862	Iba1	Wars2
ENSMUSG00000004263	-0.241359	-0.341771	0.169088	0.0478906	Exclusively sig (no adjustment)	0.466642	0.13999	Iba1	Atn1
ENSMUSG00000004264	0.084399	-0.276614	0.635096	0.113268	Nonsig	0.836437	0.248254	Iba1	Phb2
ENSMUSG00000004266	0.663748	0.826354	1.88e-05	1.75e-09	Both	0.0105158	1.37e-06	Iba1	Ptpn6
ENSMUSG00000004267	-0.31793	-0.59034	0.0668971	0.000237749	Exclusively sig (no adjustment)	0.311416	0.00315339	Iba1	Eno2
ENSMUSG00000004268	-0.244008	-0.305848	0.164315	0.0785592	Nonsig	0.461002	0.194822	Iba1	Emg1
ENSMUSG00000004270	0.187724	0.551877	0.287711	0.000715548	Exclusively sig (no adjustment)	0.594934	0.0071432	Iba1	Lpcat3
ENSMUSG00000004285	0.0902221	0.0606315	0.611846	0.733383	Nonsig	0.823928	0.834331	Iba1	Atp6v1f
ENSMUSG00000004317	0.10689	0.113903	0.547384	0.521254	Nonsig	0.783339	0.679207	Iba1	Clcn5
ENSMUSG00000004319	0.141607	0.00926643	0.424374	0.958519	Nonsig	0.702577	0.977315	Iba1	Clcn3
ENSMUSG00000004328	0.246357	-0.218205	0.160165	0.215066	Nonsig	0.45642	0.381993	Iba1	Hif3a
ENSMUSG00000004347	-0.234862	-0.0993676	0.181212	0.576078	Nonsig	0.481728	0.721326	Iba1	Pde1c
ENSMUSG00000004356	-0.00508644	-0.153626	0.977224	0.385698	Nonsig	0.991706	0.560124	Iba1	Utp20
ENSMUSG00000004360	0.0834007	-0.357389	0.639117	0.0379806	Exclusively sig (no adjustment)	0.83781	0.119857	Iba1	9330159F19Rik
ENSMUSG00000004364	0.274499	-0.0366221	0.116167	0.837085	Nonsig	0.395869	0.903171	Iba1	Cul3
ENSMUSG00000004366	-0.17894	-0.506414	0.311267	0.00224315	Exclusively sig (no adjustment)	0.617305	0.0161579	Iba1	Sst
ENSMUSG00000004383	0.173513	-0.0034884	0.326408	0.984379	Nonsig	0.629236	0.991077	Iba1	Large1
ENSMUSG00000004393	-0.212906	-0.290382	0.22669	0.0957165	Nonsig	0.534091	0.222507	Iba1	Ddx56
ENSMUSG00000004394	-0.0263643	-0.0701167	0.882339	0.693552	Nonsig	0.955609	0.807202	Iba1	Tmed4
ENSMUSG00000004415	-0.0889427	0.00824747	0.616924	0.963077	Nonsig	0.826724	0.979736	Iba1	Col26a1
ENSMUSG00000004446	-0.119386	-0.00995221	0.501263	0.955452	Nonsig	0.755355	0.975763	Iba1	Bid
ENSMUSG00000004451	0.256699	0.505159	0.142785	0.00230995	Exclusively sig (no adjustment)	0.435201	0.0164845	Iba1	Ralb
ENSMUSG00000004455	-0.22623	-0.454848	0.198252	0.00687823	Exclusively sig (no adjustment)	0.501716	0.0361717	Iba1	Ppp1cc
ENSMUSG00000004460	0.0532647	0.033291	0.764803	0.851732	Nonsig	0.905529	0.91204	Iba1	Dnajb11
ENSMUSG00000004462	0.382671	0.504858	0.025505	0.00232626	Both	0.204862	0.0165619	Iba1	Tbccd1
ENSMUSG00000004473	0.0795334	0.00680422	0.654789	0.969535	Nonsig	0.845857	0.983947	Iba1	Clec11a
ENSMUSG00000004500	-0.195121	-0.116333	0.268789	0.512344	Nonsig	0.576533	0.672309	Iba1	Zfp324
ENSMUSG00000004508	0.416188	0.665906	0.0143562	1.72e-05	Both	0.160224	0.000465409	Iba1	Gab2
ENSMUSG00000004530	0.406379	0.208853	0.0170844	0.235864	Exclusively sig (age adjustment)	0.172973	0.40612	Iba1	Coro1c
ENSMUSG00000004535	0.149253	0.315832	0.399527	0.0688186	Nonsig	0.687099	0.178438	Iba1	Tax1bp1
ENSMUSG00000004552	0.109194	0.334081	0.53873	0.0534787	Nonsig	0.779216	0.150714	Iba1	Ctse
ENSMUSG00000004558	0.105013	0.361358	0.55448	0.0357472	Exclusively sig (no adjustment)	0.789351	0.114801	Iba1	Ndrg2
ENSMUSG00000004561	-0.177643	-0.213385	0.314845	0.225622	Nonsig	0.620616	0.394142	Iba1	Mettl17
ENSMUSG00000004562	0.113928	0.463188	0.521161	0.00580353	Exclusively sig (no adjustment)	0.76807	0.0320017	Iba1	Arhgef40
ENSMUSG00000004565	-0.331371	-0.239101	0.0555667	0.173234	Nonsig	0.285618	0.330523	Iba1	Pnpla6
ENSMUSG00000004567	-0.185414	-0.147113	0.293793	0.406393	Nonsig	0.599858	0.579505	Iba1	Mcoln1
ENSMUSG00000004568	0.313786	0.510833	0.0707337	0.00202109	Exclusively sig (no adjustment)	0.318993	0.0149641	Iba1	Arhgef18
ENSMUSG00000004591	0.0152696	0.275843	0.931696	0.114319	Nonsig	0.973545	0.250126	Iba1	Pkn2
ENSMUSG00000004609	0.570165	0.733298	0.000430961	8.1e-07	Both	0.0371834	5.36e-05	Iba1	Cd33
ENSMUSG00000004610	0.229611	0.335592	0.191448	0.0523411	Nonsig	0.494317	0.148413	Iba1	Etfb
ENSMUSG00000004626	-0.0665408	0.0855583	0.70848	0.630438	Nonsig	0.877649	0.762283	Iba1	Stxbp2
ENSMUSG00000004631	0.0473263	0.419519	0.790406	0.0135175	Exclusively sig (no adjustment)	0.915455	0.0580435	Iba1	Sgce
ENSMUSG00000004633	-0.101061	-0.152292	0.569559	0.389886	Nonsig	0.798542	0.564129	Iba1	Chn2
ENSMUSG00000004637	0.177628	0.170102	0.314887	0.336155	Nonsig	0.620616	0.513536	Iba1	Wwox
ENSMUSG00000004642	0.136047	0.113114	0.44297	0.524162	Nonsig	0.715854	0.681423	Iba1	Slbp
ENSMUSG00000004655	0.210034	0.439143	0.233166	0.00936755	Exclusively sig (no adjustment)	0.540989	0.0450532	Iba1	Aqp1
ENSMUSG00000004661	-0.0392694	0.218892	0.825483	0.213589	Nonsig	0.931353	0.380584	Iba1	Arid3b
ENSMUSG00000004665	0.20343	0.472494	0.248527	0.00477768	Exclusively sig (no adjustment)	0.556162	0.0277521	Iba1	Cnn2
ENSMUSG00000004667	-0.412722	-0.520499	0.0152751	0.00160112	Both	0.16531	0.0128212	Iba1	Polr2e
ENSMUSG00000004677	-0.144606	-0.0154692	0.414525	0.930806	Nonsig	0.695214	0.962114	Iba1	Myo9b
ENSMUSG00000004698	-0.0630211	-0.249315	0.723279	0.155045	Nonsig	0.885418	0.306905	Iba1	Hdac9
ENSMUSG00000004707	0.597575	0.802349	0.000190222	1.16e-08	Both	0.0264341	3.78e-06	Iba1	Ly9
ENSMUSG00000004730	0.541042	0.830938	0.000953377	1.18e-09	Both	0.05186	1.03e-06	Iba1	Adgre1
ENSMUSG00000004748	-0.232146	-0.29798	0.186457	0.086962	Nonsig	0.488928	0.209314	Iba1	Mtfp1
ENSMUSG00000004768	0.201041	0.173185	0.254246	0.327339	Nonsig	0.561522	0.504733	Iba1	Rab23
ENSMUSG00000004771	0.519904	0.0809202	0.00162453	0.649152	Exclusively sig (age adjustment)	0.0693164	0.775949	Iba1	Rab11a
ENSMUSG00000004788	0.0298419	0.0284938	0.866949	0.87291	Nonsig	0.949263	0.925389	Iba1	Eif2b2
ENSMUSG00000004789	-0.137313	-0.12613	0.438696	0.477211	Nonsig	0.712928	0.642459	Iba1	Dlst
ENSMUSG00000004791	-0.15023	0.082816	0.396411	0.641477	Nonsig	0.685741	0.770578	Iba1	Pgf
ENSMUSG00000004798	-0.000567191	-0.0539592	0.99746	0.761824	Nonsig	0.998947	0.852485	Iba1	Ulk2
ENSMUSG00000004815	-0.217214	-0.222224	0.217208	0.206527	Nonsig	0.523484	0.371615	Iba1	Dgkq
ENSMUSG00000004837	0.0799155	0.0956411	0.653235	0.590539	Nonsig	0.845088	0.732367	Iba1	Grap
ENSMUSG00000004843	0.427327	0.0149401	0.0117113	0.933167	Exclusively sig (age adjustment)	0.147122	0.963097	Iba1	Chmp2b
ENSMUSG00000004846	0.192272	0.477446	0.275978	0.00429846	Exclusively sig (no adjustment)	0.58313	0.0257138	Iba1	Plod3
ENSMUSG00000004849	0.257967	0.335154	0.140753	0.0526689	Nonsig	0.432729	0.149105	Iba1	Ap1s1
ENSMUSG00000004865	-0.471348	-0.598435	0.00489484	0.000185178	Both	0.10387	0.00261693	Iba1	Srpk1
ENSMUSG00000004880	0.236767	0.141061	0.177595	0.426181	Nonsig	0.477039	0.597796	Iba1	Lbr
ENSMUSG00000004885	0.177438	0.346384	0.315413	0.0447701	Exclusively sig (no adjustment)	0.620969	0.134024	Iba1	Crabp2
ENSMUSG00000004891	-0.129347	0.061695	0.465953	0.728881	Nonsig	0.731394	0.831199	Iba1	Nes
ENSMUSG00000004892	-0.506971	-0.640679	0.00221403	4.47e-05	Both	0.0797309	0.000945405	Iba1	Bcan
ENSMUSG00000004894	0.134199	0.38521	0.449248	0.0244654	Exclusively sig (no adjustment)	0.720512	0.0883174	Iba1	Hapln2
ENSMUSG00000004895	0.0637719	-0.281788	0.720114	0.10641	Nonsig	0.88396	0.238721	Iba1	Prcc
ENSMUSG00000004896	-0.338079	-0.392857	0.0505118	0.0215433	Exclusively sig (no adjustment)	0.274756	0.0808542	Iba1	Rrnad1
ENSMUSG00000004897	0.0787956	-0.389042	0.657797	0.0229626	Exclusively sig (no adjustment)	0.847952	0.0846239	Iba1	Hdgf
ENSMUSG00000004902	0.187176	0.543059	0.289147	0.000904432	Exclusively sig (no adjustment)	0.596225	0.00855045	Iba1	Slc25a18
ENSMUSG00000004929	0.00913741	-0.000749184	0.959096	0.996645	Nonsig	0.985161	0.998156	Iba1	Thop1
ENSMUSG00000004931	-0.263482	-0.173188	0.132161	0.327331	Nonsig	0.420872	0.504733	Iba1	Apba3
ENSMUSG00000004933	-0.278177	-0.440869	0.111163	0.00906107	Exclusively sig (no adjustment)	0.388513	0.0440105	Iba1	Matk
ENSMUSG00000004934	-0.291535	-0.31012	0.0943457	0.0742679	Nonsig	0.362227	0.187768	Iba1	Pias4
ENSMUSG00000004936	-0.338018	-0.617648	0.0505567	9.95e-05	Exclusively sig (no adjustment)	0.274798	0.00166464	Iba1	Map2k1
ENSMUSG00000004937	-0.0483689	-0.182594	0.785894	0.301326	Nonsig	0.913904	0.478145	Iba1	Sgta
ENSMUSG00000004945	-0.0562272	0.0366271	0.75212	0.837063	Nonsig	0.900096	0.903171	Iba1	Tmem242
ENSMUSG00000004947	-0.298727	-0.120585	0.0861362	0.496942	Nonsig	0.347533	0.659416	Iba1	Dtx2
ENSMUSG00000004951	0.41489	0.516364	0.0146949	0.00177033	Both	0.161971	0.0137518	Iba1	Hspb1
ENSMUSG00000004952	0.315248	0.596492	0.0693611	0.000196744	Exclusively sig (no adjustment)	0.31607	0.00273405	Iba1	Rasa4
ENSMUSG00000004961	0.0836914	-0.222868	0.637945	0.205179	Nonsig	0.837386	0.369997	Iba1	Syt5
ENSMUSG00000004980	-0.116992	-0.37825	0.509942	0.0274022	Exclusively sig (no adjustment)	0.760862	0.0951422	Iba1	Hnrnpa2b1
ENSMUSG00000004994	-0.570966	-0.603073	0.00042121	0.000159991	Both	0.0371242	0.00235237	Iba1	Ccdc130
ENSMUSG00000004996	-0.118904	-0.279138	0.503002	0.109882	Nonsig	0.756474	0.243608	Iba1	Mri1
ENSMUSG00000005034	0.00941963	-0.00326224	0.957834	0.985391	Nonsig	0.984479	0.991707	Iba1	Prkacb
ENSMUSG00000005043	-0.172162	0.349579	0.330247	0.0427054	Exclusively sig (no adjustment)	0.633148	0.129685	Iba1	Sgsh
ENSMUSG00000005045	-0.124821	-0.310796	0.48183	0.0736065	Nonsig	0.743532	0.186976	Iba1	Chd5
ENSMUSG00000005054	0.398823	0.497215	0.0194696	0.00277462	Both	0.183029	0.0187843	Iba1	Cstb
ENSMUSG00000005057	0.230512	0.177414	0.189664	0.31548	Nonsig	0.492442	0.492836	Iba1	Sh2b2
ENSMUSG00000005069	-0.482945	-0.617278	0.00381544	0.000100779	Both	0.0951013	0.00167641	Iba1	Pex5
ENSMUSG00000005078	0.11294	-0.226233	0.524807	0.198244	Nonsig	0.769976	0.361182	Iba1	Jkamp
ENSMUSG00000005087	0.581659	0.797087	0.000308553	1.69e-08	Both	0.0337059	4.95e-06	Iba1	Cd44
ENSMUSG00000005089	0.226984	0.453891	0.196719	0.00701164	Exclusively sig (no adjustment)	0.500094	0.0366321	Iba1	Slc1a2
ENSMUSG00000005102	0.0746306	0.207058	0.674868	0.240006	Nonsig	0.859904	0.411206	Iba1	Eif2ak4
ENSMUSG00000005103	0.278919	0.195014	0.110173	0.269056	Nonsig	0.387394	0.445143	Iba1	Wdr1
ENSMUSG00000005107	0.116858	0.0977667	0.51043	0.582271	Nonsig	0.761185	0.726055	Iba1	Slc2a9
ENSMUSG00000005124	0.200833	0.256345	0.254746	0.143356	Nonsig	0.561629	0.291219	Iba1	Ccn4
ENSMUSG00000005125	0.238393	0.465861	0.174548	0.00549113	Exclusively sig (no adjustment)	0.473378	0.0307515	Iba1	Ndrg1
ENSMUSG00000005142	0.457448	0.69723	0.00652625	4.61e-06	Both	0.11349	0.000181191	Iba1	Man2b1
ENSMUSG00000005148	0.249819	0.201014	0.154186	0.25431	Nonsig	0.449115	0.428249	Iba1	Klf5
ENSMUSG00000005150	-0.0955161	-0.234574	0.591027	0.181762	Nonsig	0.811628	0.341249	Iba1	Wdr83
ENSMUSG00000005161	-0.161725	-0.291142	0.360837	0.0948116	Nonsig	0.659613	0.221189	Iba1	Prdx2
ENSMUSG00000005198	0.0797209	0.119942	0.654026	0.499256	Nonsig	0.845486	0.661587	Iba1	Polr2a
ENSMUSG00000005204	-0.343702	-0.468449	0.0465639	0.00520253	Both	0.265985	0.029589	Iba1	Senp3
ENSMUSG00000005220	-0.164835	0.0939271	0.351551	0.597243	Nonsig	0.652298	0.737362	Iba1	Corin
ENSMUSG00000005225	-0.439531	-0.388866	0.00929785	0.0230302	Both	0.132204	0.0848131	Iba1	Plekha8
ENSMUSG00000005237	-0.282612	-0.261477	0.105347	0.135238	Nonsig	0.381166	0.280239	Iba1	Dnah2
ENSMUSG00000005251	0.0704699	0.449151	0.692083	0.0077064	Exclusively sig (no adjustment)	0.869464	0.0393284	Iba1	Ripk4
ENSMUSG00000005262	0.210471	0.0799095	0.232173	0.653259	Nonsig	0.540201	0.779374	Iba1	Ufd1
ENSMUSG00000005267	-0.200422	-0.416252	0.255741	0.0143397	Exclusively sig (no adjustment)	0.562653	0.0604319	Iba1	Zfp287
ENSMUSG00000005268	0.24412	0.442482	0.164116	0.00878251	Exclusively sig (no adjustment)	0.460584	0.0430302	Iba1	Prlr
ENSMUSG00000005299	-0.0241372	-0.179464	0.892218	0.309828	Nonsig	0.958616	0.487205	Iba1	Letm1
ENSMUSG00000005312	0.498489	0.319404	0.00269503	0.0655724	Exclusively sig (age adjustment)	0.0841621	0.172911	Iba1	Ubqln1
ENSMUSG00000005338	0.0958707	-0.0408899	0.589644	0.818399	Nonsig	0.810644	0.891091	Iba1	Cadm3
ENSMUSG00000005354	-0.199523	-0.379152	0.257922	0.0270062	Exclusively sig (no adjustment)	0.564761	0.0942816	Iba1	Txn2
ENSMUSG00000005357	-0.0284324	-0.219259	0.873181	0.212803	Nonsig	0.951685	0.379652	Iba1	Slc1a6
ENSMUSG00000005360	0.494422	0.771309	0.00295631	9.36e-08	Both	0.086061	1.45e-05	Iba1	Slc1a3
ENSMUSG00000005362	0.147634	0.0554324	0.404715	0.755517	Nonsig	0.689139	0.848087	Iba1	Crbn
ENSMUSG00000005370	-0.271379	-0.0619009	0.12054	0.72801	Nonsig	0.402606	0.830628	Iba1	Msh6
ENSMUSG00000005371	0.0280867	-0.295985	0.874711	0.0891982	Nonsig	0.952273	0.212417	Iba1	Fbxo11
ENSMUSG00000005373	0.276895	0.315431	0.112887	0.0691904	Nonsig	0.391146	0.179083	Iba1	Mlxipl
ENSMUSG00000005374	0.07875	0.138706	0.657983	0.434023	Nonsig	0.847952	0.604926	Iba1	Tbl2
ENSMUSG00000005378	-0.225015	-0.352527	0.200736	0.0408696	Exclusively sig (no adjustment)	0.504993	0.126036	Iba1	Bud23
ENSMUSG00000005397	0.308724	0.471272	0.0756496	0.00490272	Exclusively sig (no adjustment)	0.329267	0.028273	Iba1	Nid1
ENSMUSG00000005410	0.163758	0.153523	0.35475	0.386022	Nonsig	0.655049	0.56049	Iba1	Mcm5
ENSMUSG00000005413	0.557912	0.798728	0.000607261	1.5e-08	Both	0.0439203	4.62e-06	Iba1	Hmox1
ENSMUSG00000005417	-0.342768	-0.367849	0.047202	0.0323254	Both	0.266818	0.106801	Iba1	Mprip
ENSMUSG00000005442	0.0523506	0.337467	0.768729	0.0509575	Nonsig	0.907213	0.145663	Iba1	Cic
ENSMUSG00000005447	0.0847017	0.364492	0.633878	0.0340598	Exclusively sig (no adjustment)	0.835983	0.110825	Iba1	Pafah1b3
ENSMUSG00000005465	0.0118225	-0.378723	0.947091	0.027194	Exclusively sig (no adjustment)	0.979786	0.0947266	Iba1	Il27ra
ENSMUSG00000005469	-0.490498	-0.689539	0.00322892	6.47e-06	Both	0.0883339	0.000229213	Iba1	Prkaca
ENSMUSG00000005470	0.00730528	0.0530571	0.967293	0.765695	Nonsig	0.988571	0.85511	Iba1	Asf1b
ENSMUSG00000005481	-0.312698	-0.209582	0.0717686	0.234196	Nonsig	0.320912	0.40437	Iba1	Ddx39
ENSMUSG00000005483	-0.113607	-0.0995645	0.522346	0.575319	Nonsig	0.768806	0.720827	Iba1	Dnajb1
ENSMUSG00000005501	-0.0271066	-0.021556	0.879051	0.903687	Nonsig	0.954219	0.94574	Iba1	Usp40
ENSMUSG00000005505	-0.166732	-0.168111	0.345957	0.341924	Nonsig	0.646349	0.518918	Iba1	Kbtbd4
ENSMUSG00000005506	-0.235851	-0.0667809	0.179326	0.707474	Nonsig	0.479312	0.817413	Iba1	Celf1
ENSMUSG00000005510	-0.182361	-0.259526	0.301955	0.138284	Nonsig	0.609147	0.284523	Iba1	Ndufs3
ENSMUSG00000005514	-0.0801637	-0.0492663	0.652225	0.782016	Nonsig	0.844552	0.86662	Iba1	Por
ENSMUSG00000005533	-0.206724	0.0331584	0.240782	0.852316	Nonsig	0.548454	0.912395	Iba1	Igf1r
ENSMUSG00000005534	-0.281347	-0.288168	0.106981	0.0983889	Nonsig	0.383862	0.226639	Iba1	Insr
ENSMUSG00000005553	0.284331	0.347713	0.103155	0.0439016	Exclusively sig (no adjustment)	0.378433	0.132294	Iba1	Atp4a
ENSMUSG00000005566	-0.471806	-0.563121	0.00484774	0.00052573	Both	0.10357	0.0056974	Iba1	Trim28
ENSMUSG00000005575	-0.207564	-0.359544	0.238834	0.0367547	Exclusively sig (no adjustment)	0.546797	0.117108	Iba1	Ube2m
ENSMUSG00000005580	-0.0701847	-0.0526443	0.693269	0.767467	Nonsig	0.87003	0.856298	Iba1	Adcy9
ENSMUSG00000005583	0.0688453	0.0349692	0.698847	0.844347	Nonsig	0.873067	0.907379	Iba1	Mef2c
ENSMUSG00000005609	-0.108371	-0.215754	0.541813	0.22039	Nonsig	0.78095	0.388416	Iba1	Ctr9
ENSMUSG00000005610	0.46192	0.43854	0.00595702	0.00947665	Both	0.110972	0.0453556	Iba1	Eif4g2
ENSMUSG00000005611	0.183205	0.295002	0.299683	0.0903167	Nonsig	0.607073	0.214366	Iba1	Mrvi1
ENSMUSG00000005615	0.276665	0.623111	0.1132	8.28e-05	Exclusively sig (no adjustment)	0.391345	0.00145135	Iba1	Pcyt1a
ENSMUSG00000005621	0.0972349	0.120904	0.584335	0.495794	Nonsig	0.807997	0.6585	Iba1	Zfp592
ENSMUSG00000005625	0.168071	-0.0108081	0.342043	0.951625	Nonsig	0.643277	0.973763	Iba1	Psmd4
ENSMUSG00000005656	0.318619	0.530341	0.0662759	0.00125404	Exclusively sig (no adjustment)	0.310018	0.0108437	Iba1	Snx6
ENSMUSG00000005667	0.0249338	-0.104661	0.888683	0.555815	Nonsig	0.957584	0.705404	Iba1	Mthfd2
ENSMUSG00000005672	0.249279	-0.109352	0.155107	0.538141	Nonsig	0.450023	0.691874	Iba1	Kit
ENSMUSG00000005674	-0.15078	-0.346414	0.394666	0.0447504	Exclusively sig (no adjustment)	0.684497	0.134004	Iba1	Tomm40l
ENSMUSG00000005682	-0.356028	-0.433244	0.0387721	0.0104823	Both	0.245562	0.0486559	Iba1	Pan2
ENSMUSG00000005683	0.3051	-0.0541173	0.0793298	0.761147	Nonsig	0.33505	0.852031	Iba1	Cs
ENSMUSG00000005686	0.549588	0.744503	0.000760885	4.46e-07	Both	0.04885	3.73e-05	Iba1	Ampd3
ENSMUSG00000005687	-0.236155	-0.319801	0.178751	0.0652196	Nonsig	0.478344	0.172215	Iba1	Bcas2
ENSMUSG00000005698	-0.0306663	-0.276718	0.863307	0.113128	Nonsig	0.948	0.248141	Iba1	Ctcf
ENSMUSG00000005699	-0.161156	-0.365512	0.362551	0.0335254	Exclusively sig (no adjustment)	0.65987	0.109563	Iba1	Pard6a
ENSMUSG00000005716	0.16042	-0.0801133	0.364777	0.65243	Nonsig	0.660985	0.778622	Iba1	Pvalb
ENSMUSG00000005718	-0.247414	-0.158828	0.158321	0.369616	Nonsig	0.453864	0.545805	Iba1	Tfap4
ENSMUSG00000005732	0.200853	-0.0873682	0.254698	0.623196	Nonsig	0.561629	0.756848	Iba1	Ranbp1
ENSMUSG00000005774	0.028572	0.155662	0.872564	0.379356	Nonsig	0.951685	0.554761	Iba1	Rfx5
ENSMUSG00000005779	-0.0249514	-0.121586	0.888605	0.493349	Nonsig	0.957584	0.656267	Iba1	Psmb4
ENSMUSG00000005802	0.273027	0.274981	0.118215	0.115501	Nonsig	0.398891	0.251695	Iba1	Slc30a4
ENSMUSG00000005803	0.292749	0.530382	0.0929195	0.00125277	Exclusively sig (no adjustment)	0.359525	0.0108387	Iba1	Sqor
ENSMUSG00000005804	0.182472	0.0832221	0.301654	0.639837	Nonsig	0.608618	0.769206	Iba1	Bloc1s6
ENSMUSG00000005813	0.277929	0.00441743	0.111494	0.980219	Nonsig	0.388979	0.989418	Iba1	Metap1
ENSMUSG00000005823	-0.0236966	0.224826	0.894175	0.201125	Nonsig	0.959596	0.364759	Iba1	Gpr108
ENSMUSG00000005846	0.206473	-0.0672278	0.241366	0.705604	Nonsig	0.548545	0.816033	Iba1	Rsl1d1
ENSMUSG00000005871	-0.236977	-0.156425	0.177199	0.376995	Nonsig	0.476663	0.552698	Iba1	Apc
ENSMUSG00000005873	0.278018	0.199377	0.111376	0.258278	Nonsig	0.388923	0.432856	Iba1	Reep5
ENSMUSG00000005881	0.108822	0.235663	0.540126	0.179684	Nonsig	0.779705	0.338562	Iba1	Ergic3
ENSMUSG00000005882	-0.120379	-0.413276	0.497683	0.0151251	Exclusively sig (no adjustment)	0.753327	0.0628497	Iba1	Uqcc1
ENSMUSG00000005886	0.0952701	0.192197	0.591987	0.27617	Nonsig	0.812301	0.452494	Iba1	Ncoa2
ENSMUSG00000005892	-0.323179	-0.243338	0.0622749	0.165512	Nonsig	0.300833	0.320361	Iba1	Trh
ENSMUSG00000005893	-0.07926	-0.0191796	0.655903	0.914264	Nonsig	0.846523	0.952224	Iba1	Nr2c2
ENSMUSG00000005897	0.0824245	0.00086407	0.643059	0.99613	Nonsig	0.839911	0.997846	Iba1	Nr2c1
ENSMUSG00000005899	-0.271827	-0.356641	0.119905	0.0384143	Exclusively sig (no adjustment)	0.401781	0.12074	Iba1	Smpd4
ENSMUSG00000005907	-0.0492142	-0.0952384	0.782242	0.592111	Nonsig	0.911739	0.733622	Iba1	Pex1
ENSMUSG00000005917	-0.220193	0.0719097	0.210812	0.686108	Nonsig	0.515943	0.801865	Iba1	Otx1
ENSMUSG00000005936	-0.280775	-0.445174	0.107728	0.00833368	Exclusively sig (no adjustment)	0.384944	0.0414269	Iba1	Kctd20
ENSMUSG00000005949	0.00344274	0.181304	0.984583	0.304812	Nonsig	0.994019	0.481826	Iba1	Ctns
ENSMUSG00000005950	0.164514	0.220195	0.3525	0.210808	Nonsig	0.653257	0.377227	Iba1	P2rx5
ENSMUSG00000005951	0.140717	0.342542	0.427321	0.0473574	Exclusively sig (no adjustment)	0.705003	0.139007	Iba1	Shpk
ENSMUSG00000005958	-0.262747	-0.492127	0.133284	0.00311321	Exclusively sig (no adjustment)	0.422153	0.0204976	Iba1	Ephb3
ENSMUSG00000005968	0.196817	0.420462	0.264567	0.0132877	Exclusively sig (no adjustment)	0.572373	0.0573546	Iba1	Tuft1
ENSMUSG00000005973	-0.246646	-0.0318308	0.159659	0.858168	Nonsig	0.455758	0.915601	Iba1	Rcn1
ENSMUSG00000005980	-0.0591731	-0.0157682	0.739571	0.929471	Nonsig	0.893861	0.961685	Iba1	Dnase1
ENSMUSG00000005981	0.151112	0.163911	0.393612	0.354292	Nonsig	0.683575	0.530358	Iba1	Trap1
ENSMUSG00000005982	-0.348715	-0.445354	0.0432563	0.00830432	Both	0.257688	0.0413321	Iba1	Naa60
ENSMUSG00000005983	0.273316	0.354621	0.117811	0.0396041	Exclusively sig (no adjustment)	0.398435	0.123565	Iba1	1700037C18Rik
ENSMUSG00000005986	-0.24783	-0.451691	0.1576	0.0073271	Exclusively sig (no adjustment)	0.453184	0.0378354	Iba1	Ankrd13d
ENSMUSG00000006005	0.157128	0.122466	0.374828	0.490202	Nonsig	0.669783	0.653562	Iba1	Tpr
ENSMUSG00000006010	0.230655	-0.0502876	0.189382	0.77761	Nonsig	0.491874	0.863504	Iba1	Odr4
ENSMUSG00000006014	0.36124	0.387938	0.0358124	0.0233875	Both	0.23766	0.085767	Iba1	Prg4
ENSMUSG00000006019	0.0212055	0.20425	0.905246	0.246583	Nonsig	0.96496	0.419104	Iba1	Dhx34
ENSMUSG00000006021	-0.364972	-0.479075	0.0338073	0.00415017	Both	0.232474	0.0250751	Iba1	Kptn
ENSMUSG00000006024	-0.0688269	-0.303309	0.698923	0.0811993	Nonsig	0.873067	0.199378	Iba1	Napa
ENSMUSG00000006050	-0.342991	-0.589695	0.0470493	0.00024246	Both	0.266432	0.00319141	Iba1	Sra1
ENSMUSG00000006057	0.0122495	-0.146381	0.945183	0.40876	Nonsig	0.979425	0.58199	Iba1	Atp5g1
ENSMUSG00000006058	-0.0559437	-0.212939	0.753332	0.226616	Nonsig	0.900397	0.395351	Iba1	Snf8
ENSMUSG00000006095	0.100159	-0.071411	0.573027	0.688176	Nonsig	0.801225	0.803451	Iba1	Tbcb
ENSMUSG00000006127	-0.290156	-0.350858	0.0959866	0.0419011	Exclusively sig (no adjustment)	0.366671	0.12806	Iba1	Inpp5k
ENSMUSG00000006134	-0.157211	-0.055702	0.374574	0.754364	Nonsig	0.669695	0.847704	Iba1	Crkl
ENSMUSG00000006154	0.301224	0.141223	0.0834174	0.425644	Nonsig	0.34219	0.597256	Iba1	Eps8l1
ENSMUSG00000006169	0.286761	0.230852	0.100117	0.188993	Nonsig	0.373517	0.349766	Iba1	Clint1
ENSMUSG00000006179	-0.129349	-0.329126	0.465949	0.0573452	Nonsig	0.731394	0.158009	Iba1	Prss16
ENSMUSG00000006191	0.0589112	-0.114602	0.740684	0.518684	Nonsig	0.894414	0.677386	Iba1	Cdkal1
ENSMUSG00000006205	0.336296	0.235743	0.0518184	0.179533	Nonsig	0.276701	0.338399	Iba1	Htra1
ENSMUSG00000006215	-0.233791	-0.330444	0.183267	0.0562955	Nonsig	0.484969	0.156047	Iba1	Zbtb17
ENSMUSG00000006218	-0.331861	-0.403659	0.0551846	0.0179132	Exclusively sig (no adjustment)	0.284586	0.0705875	Iba1	Fam131c
ENSMUSG00000006219	0.224677	0.710819	0.201431	2.47e-06	Exclusively sig (no adjustment)	0.505493	0.000122043	Iba1	Fblim1
ENSMUSG00000006235	-0.300869	-0.353717	0.0837998	0.0401468	Exclusively sig (no adjustment)	0.343229	0.124418	Iba1	Epor
ENSMUSG00000006241	-0.260357	-0.229692	0.136981	0.191288	Nonsig	0.426789	0.352352	Iba1	Ccdc159
ENSMUSG00000006262	0.274414	0.227319	0.116284	0.196042	Nonsig	0.39592	0.358502	Iba1	Mob1b
ENSMUSG00000006273	0.231054	0.17902	0.188596	0.311047	Nonsig	0.490634	0.488535	Iba1	Atp6v1b2
ENSMUSG00000006276	-0.268359	-0.34632	0.124891	0.044812	Exclusively sig (no adjustment)	0.40908	0.13406	Iba1	Eps15l1
ENSMUSG00000006281	0.468426	0.702176	0.00520509	3.69e-06	Both	0.105601	0.000156042	Iba1	Tep1
ENSMUSG00000006288	-0.271392	-0.21268	0.120523	0.227196	Nonsig	0.402606	0.396054	Iba1	Ttc5
ENSMUSG00000006289	-0.133477	-0.139705	0.451712	0.430684	Nonsig	0.722049	0.602268	Iba1	Osgep
ENSMUSG00000006299	-0.0638043	-0.140239	0.719977	0.428909	Nonsig	0.88396	0.600796	Iba1	Aamp
ENSMUSG00000006301	0.287685	0.657818	0.09898	2.36e-05	Exclusively sig (no adjustment)	0.371128	0.000592737	Iba1	Tmbim1
ENSMUSG00000006304	0.131088	-0.341939	0.459921	0.0477741	Exclusively sig (no adjustment)	0.726357	0.139805	Iba1	Arpc2
ENSMUSG00000006307	-0.333607	-0.357956	0.0538389	0.0376552	Exclusively sig (no adjustment)	0.281529	0.119022	Iba1	Kmt2b
ENSMUSG00000006310	-0.069004	0.0130355	0.698185	0.941671	Nonsig	0.872702	0.968057	Iba1	Zbtb32
ENSMUSG00000006315	0.309775	0.318515	0.0746079	0.0663695	Nonsig	0.327436	0.174201	Iba1	Tmem147
ENSMUSG00000006333	0.168948	0.329369	0.339492	0.0571504	Nonsig	0.641459	0.157638	Iba1	Rps9
ENSMUSG00000006335	-0.153249	-0.325161	0.386878	0.0605961	Nonsig	0.678516	0.163805	Iba1	Tfpt
ENSMUSG00000006342	-0.202167	-0.262125	0.251537	0.134238	Nonsig	0.558743	0.279123	Iba1	Susd2
ENSMUSG00000006344	0.429139	0.649062	0.0113228	3.29e-05	Both	0.14432	0.000742017	Iba1	Ggt5
ENSMUSG00000006345	0.0499528	0.179697	0.779054	0.309192	Nonsig	0.910656	0.486547	Iba1	Ggt1
ENSMUSG00000006356	0.0239568	0.114101	0.893019	0.520527	Nonsig	0.959105	0.678833	Iba1	Crip2
ENSMUSG00000006360	0.282247	0.436238	0.105817	0.00990323	Exclusively sig (no adjustment)	0.381559	0.0468546	Iba1	Crip1
ENSMUSG00000006362	-0.218437	-0.307253	0.214566	0.0771268	Nonsig	0.520448	0.192394	Iba1	Cbfa2t3
ENSMUSG00000006369	0.134393	0.36494	0.448585	0.0338243	Exclusively sig (no adjustment)	0.720333	0.110304	Iba1	Fbln1
ENSMUSG00000006373	0.0104914	-0.230807	0.953041	0.189081	Nonsig	0.982511	0.349805	Iba1	Pgrmc1
ENSMUSG00000006378	0.136152	0.364519	0.442614	0.0340456	Exclusively sig (no adjustment)	0.7155	0.110806	Iba1	Gcat
ENSMUSG00000006386	0.0759388	0.0907279	0.669489	0.609844	Nonsig	0.856125	0.746573	Iba1	Tek
ENSMUSG00000006390	0.210164	0.493319	0.232869	0.00303081	Exclusively sig (no adjustment)	0.540723	0.0201096	Iba1	Elovl1
ENSMUSG00000006392	0.342515	0.176206	0.0473761	0.318839	Exclusively sig (age adjustment)	0.267126	0.495666	Iba1	Med8
ENSMUSG00000006395	-0.502999	-0.35439	0.00242907	0.0397426	Both	0.0830188	0.123702	Iba1	Hyi
ENSMUSG00000006403	0.129275	0.132961	0.466204	0.453478	Nonsig	0.731569	0.62181	Iba1	Adamts4
ENSMUSG00000006411	0.391883	0.548422	0.0218987	0.000784925	Both	0.191448	0.00766966	Iba1	Nectin4
ENSMUSG00000006412	0.0296644	-0.0787403	0.867733	0.658022	Nonsig	0.949614	0.782575	Iba1	Pfdn2
ENSMUSG00000006418	0.11626	0.222032	0.512612	0.206928	Nonsig	0.762701	0.372141	Iba1	Rnf114
ENSMUSG00000006423	0.325001	0.208651	0.0607301	0.236328	Nonsig	0.297569	0.406647	Iba1	C330007P06Rik
ENSMUSG00000006435	-0.55208	-0.619975	0.00071165	9.21e-05	Both	0.0475534	0.00156993	Iba1	Neurl1a
ENSMUSG00000006442	-0.0224724	-0.0421672	0.899613	0.812825	Nonsig	0.96201	0.88736	Iba1	Srm
ENSMUSG00000006445	0.267102	0.352466	0.126737	0.0409068	Exclusively sig (no adjustment)	0.411968	0.126102	Iba1	Epha2
ENSMUSG00000006456	0.0666451	-0.144675	0.708043	0.414303	Nonsig	0.877322	0.586743	Iba1	Rbm14
ENSMUSG00000006457	-0.0365043	-0.0989048	0.837603	0.577866	Nonsig	0.937482	0.722873	Iba1	Actn3
ENSMUSG00000006463	0.231695	0.176235	0.187339	0.318757	Nonsig	0.489974	0.495589	Iba1	Zdhhc24
ENSMUSG00000006464	-0.228554	-0.243325	0.193557	0.165536	Nonsig	0.496831	0.320361	Iba1	Bbs1
ENSMUSG00000006471	-0.213172	-0.174271	0.226096	0.324267	Nonsig	0.533252	0.501325	Iba1	Ndor1
ENSMUSG00000006476	-0.334802	-0.360398	0.0529333	0.0362773	Exclusively sig (no adjustment)	0.279918	0.116068	Iba1	Nsmf
ENSMUSG00000006494	0.450964	0.513525	0.00743407	0.00189544	Both	0.119608	0.0143028	Iba1	Pdk1
ENSMUSG00000006498	0.343324	0.650359	0.0468214	3.13e-05	Both	0.266177	0.000713089	Iba1	Ptbp1
ENSMUSG00000006517	0.363304	0.508352	0.0346918	0.00214328	Both	0.234514	0.0156539	Iba1	Mvd
ENSMUSG00000006519	0.426635	0.716794	0.0118628	1.85e-06	Both	0.148077	9.77e-05	Iba1	Cyba
ENSMUSG00000006522	0.372413	0.487675	0.0300828	0.00343827	Both	0.220023	0.0220009	Iba1	Itih3
ENSMUSG00000006526	-0.469915	-0.455967	0.00504497	0.00672479	Both	0.10479	0.0356273	Iba1	Stimate
ENSMUSG00000006527	-0.0837257	-0.121523	0.637807	0.493574	Nonsig	0.837386	0.656487	Iba1	Sfmbt1
ENSMUSG00000006567	0.355158	0.437845	0.0392851	0.00960375	Both	0.247214	0.0457964	Iba1	Atp7b
ENSMUSG00000006575	-0.350576	-0.538307	0.0420771	0.00102345	Both	0.254375	0.00936011	Iba1	Rundc3a
ENSMUSG00000006576	-0.422395	-0.319126	0.0128267	0.0658211	Exclusively sig (age adjustment)	0.15349	0.17323	Iba1	Slc4a3
ENSMUSG00000006585	0.270045	0.162082	0.122449	0.359761	Nonsig	0.404934	0.535634	Iba1	Cdt1
ENSMUSG00000006586	-0.314151	-0.439815	0.0703889	0.00924729	Exclusively sig (no adjustment)	0.318352	0.0446114	Iba1	Runx1t1
ENSMUSG00000006589	0.0910537	0.215242	0.608556	0.221514	Nonsig	0.821837	0.389653	Iba1	Aprt
ENSMUSG00000006599	-0.163475	-0.392586	0.355593	0.0216416	Exclusively sig (no adjustment)	0.655787	0.0811265	Iba1	Gtf2h1
ENSMUSG00000006611	0.54845	0.774682	0.000784341	7.57e-08	Both	0.049266	1.21e-05	Iba1	Hfe
ENSMUSG00000006638	-0.294828	-0.277537	0.0905158	0.112021	Nonsig	0.354633	0.246538	Iba1	Abhd1
ENSMUSG00000006641	0.145655	0.355421	0.411114	0.0391295	Exclusively sig (no adjustment)	0.693498	0.122376	Iba1	Slc5a6
ENSMUSG00000006649	-0.0907242	-0.131475	0.609858	0.458588	Nonsig	0.82248	0.62674	Iba1	Nphs1
ENSMUSG00000006651	0.021889	-0.155982	0.902207	0.378366	Nonsig	0.963307	0.553948	Iba1	Aplp1
ENSMUSG00000006673	-0.103524	-0.458555	0.560141	0.0063812	Exclusively sig (no adjustment)	0.792495	0.0343635	Iba1	Qrich1
ENSMUSG00000006675	-0.33374	-0.553793	0.0537375	0.000679453	Exclusively sig (no adjustment)	0.281374	0.00687464	Iba1	P4htm
ENSMUSG00000006676	-0.16406	-0.187402	0.353849	0.288555	Nonsig	0.654399	0.465835	Iba1	Usp19
ENSMUSG00000006678	0.329485	0.461807	0.057058	0.00597088	Exclusively sig (no adjustment)	0.288842	0.0327034	Iba1	Pola1
ENSMUSG00000006699	0.380726	0.194823	0.0263259	0.269536	Exclusively sig (age adjustment)	0.207528	0.445622	Iba1	Cdc42
ENSMUSG00000006705	-0.223365	-0.0573918	0.204145	0.747152	Nonsig	0.507874	0.843223	Iba1	Pknox1
ENSMUSG00000006711	0.00545355	-0.0359091	0.97558	0.840216	Nonsig	0.991507	0.90518	Iba1	D130043K22Rik
ENSMUSG00000006715	0.10492	-0.203656	0.554835	0.247989	Nonsig	0.789611	0.420309	Iba1	Gmnn
ENSMUSG00000006717	-0.0494633	-0.206836	0.781166	0.240522	Nonsig	0.911205	0.411653	Iba1	Acot13
ENSMUSG00000006720	-0.133816	-0.143306	0.450555	0.418779	Nonsig	0.721569	0.591269	Iba1	Zfp184
ENSMUSG00000006728	-0.163744	0.0176247	0.354792	0.921192	Nonsig	0.655049	0.957091	Iba1	Cdk4
ENSMUSG00000006731	-0.211214	-0.425371	0.230489	0.0121435	Exclusively sig (no adjustment)	0.538361	0.0540656	Iba1	B4galnt1
ENSMUSG00000006732	-0.223873	-0.248829	0.203091	0.155877	Nonsig	0.507334	0.308124	Iba1	Mettl1
ENSMUSG00000006736	0.072903	0.246331	0.681997	0.160209	Nonsig	0.864288	0.313218	Iba1	Tspan31
ENSMUSG00000006740	0.383246	0.405805	0.0252665	0.0172565	Both	0.204442	0.068696	Iba1	Kif5b
ENSMUSG00000006763	-0.0834001	0.096301	0.639119	0.587967	Nonsig	0.83781	0.730668	Iba1	Saal1
ENSMUSG00000006764	0.319235	0.226939	0.065724	0.19681	Nonsig	0.308794	0.359457	Iba1	Tph2
ENSMUSG00000006782	-0.0862847	0.125196	0.627528	0.480506	Nonsig	0.832621	0.645574	Iba1	Cnp
ENSMUSG00000006784	-0.0460988	0.142028	0.795725	0.422983	Nonsig	0.917335	0.595063	Iba1	Ttc25
ENSMUSG00000006800	0.427798	0.496722	0.0116093	0.002806	Both	0.146523	0.0188786	Iba1	Sulf2
ENSMUSG00000006818	0.262328	-0.0571267	0.133927	0.748282	Nonsig	0.422979	0.843886	Iba1	Sod2
ENSMUSG00000006850	0.113207	0.0906301	0.523821	0.610231	Nonsig	0.769535	0.746889	Iba1	Tmco6
ENSMUSG00000006906	0.37019	0.070046	0.0311588	0.693845	Exclusively sig (age adjustment)	0.223615	0.80725	Iba1	Stambp
ENSMUSG00000006920	-0.280652	-0.46273	0.107889	0.00585853	Exclusively sig (no adjustment)	0.384985	0.0322795	Iba1	Ezh1
ENSMUSG00000006930	-0.57534	-0.438652	0.000371341	0.00945644	Both	0.0361414	0.0452972	Iba1	Hap1
ENSMUSG00000006931	-0.00572741	0.285498	0.974355	0.101688	Nonsig	0.990852	0.231858	Iba1	P3h4
ENSMUSG00000006932	0.32848	0.416807	0.0578649	0.0141971	Exclusively sig (no adjustment)	0.290723	0.0600845	Iba1	Ctnnb1
ENSMUSG00000006941	0.0703676	-0.181401	0.692508	0.30455	Nonsig	0.869539	0.481558	Iba1	Eif1b
ENSMUSG00000006958	-0.0862039	-0.128506	0.627851	0.468883	Nonsig	0.83276	0.635594	Iba1	Chrd
ENSMUSG00000006998	0.245524	0.177026	0.161626	0.316557	Nonsig	0.457723	0.493534	Iba1	Psmd2
ENSMUSG00000007021	-0.143232	-0.343291	0.419023	0.0468436	Exclusively sig (no adjustment)	0.69895	0.138112	Iba1	Syngr3
ENSMUSG00000007029	0.0285294	-0.0454386	0.872752	0.798591	Nonsig	0.951685	0.877433	Iba1	Vars
ENSMUSG00000007033	0.287423	0.206524	0.0993006	0.241248	Nonsig	0.371886	0.412533	Iba1	Hspa1l
ENSMUSG00000007036	-0.0458355	-0.119707	0.796868	0.500104	Nonsig	0.917782	0.662215	Iba1	Abhd16a
ENSMUSG00000007038	0.108284	0.169808	0.542141	0.337002	Nonsig	0.781247	0.51448	Iba1	Neu1
ENSMUSG00000007039	0.18417	0.365196	0.297101	0.03369	Exclusively sig (no adjustment)	0.604268	0.110009	Iba1	Ddah2
ENSMUSG00000007041	0.410023	0.703874	0.0160242	3.41e-06	Both	0.167928	0.000150465	Iba1	Clic1
ENSMUSG00000007050	-0.24447	-0.364766	0.163492	0.0339158	Exclusively sig (no adjustment)	0.460175	0.110517	Iba1	Lsm2
ENSMUSG00000007080	0.344362	0.456179	0.0461172	0.00669604	Both	0.265072	0.035547	Iba1	Pole
ENSMUSG00000007097	0.45663	0.617091	0.00663522	0.000101407	Both	0.114172	0.00168151	Iba1	Atp1a2
ENSMUSG00000007122	-0.145854	0.208525	0.410467	0.236618	Nonsig	0.693126	0.406967	Iba1	Casq1
ENSMUSG00000007207	-0.298021	-0.343182	0.086916	0.0469185	Exclusively sig (no adjustment)	0.348886	0.138205	Iba1	Stx1a
ENSMUSG00000007216	0.171981	0.307156	0.330764	0.0772251	Nonsig	0.633414	0.192484	Iba1	Zfp775
ENSMUSG00000007279	-0.171819	-0.352101	0.331228	0.0411309	Exclusively sig (no adjustment)	0.633966	0.126643	Iba1	Scube2
ENSMUSG00000007338	-0.160641	-0.309433	0.364108	0.0749455	Nonsig	0.660627	0.188827	Iba1	Mrpl49
ENSMUSG00000007379	0.155978	0.144134	0.378379	0.416068	Nonsig	0.672862	0.588606	Iba1	Dennd2c
ENSMUSG00000007411	0.0463781	-0.285145	0.794514	0.10213	Nonsig	0.91681	0.232464	Iba1	Mark3
ENSMUSG00000007415	0.150029	0.0586318	0.397052	0.741872	Nonsig	0.685833	0.839612	Iba1	Gatad1
ENSMUSG00000007440	0.097666	-0.184556	0.582662	0.296071	Nonsig	0.807621	0.473153	Iba1	Pcdha10
ENSMUSG00000007458	0.443494	0.573532	0.0086114	0.000391275	Both	0.128419	0.00459207	Iba1	M6pr
ENSMUSG00000007476	0.347785	0.172025	0.0438551	0.33064	Exclusively sig (age adjustment)	0.259089	0.507928	Iba1	Lrrc8a
ENSMUSG00000007564	-0.131581	-0.369655	0.458221	0.0314223	Exclusively sig (no adjustment)	0.725978	0.104761	Iba1	Ppp2r1a
ENSMUSG00000007570	-0.128178	-0.0610496	0.470028	0.731612	Nonsig	0.734727	0.833043	Iba1	Fance
ENSMUSG00000007589	-0.22764	-0.308173	0.195393	0.0762008	Nonsig	0.49858	0.190826	Iba1	Tinf2
ENSMUSG00000007594	-0.144517	-0.0403791	0.414818	0.82063	Nonsig	0.695556	0.892654	Iba1	Hapln4
ENSMUSG00000007603	-0.437704	-0.491932	0.0096297	0.00312682	Both	0.133714	0.0205613	Iba1	Dus3l
ENSMUSG00000007610	-0.310639	-0.264616	0.0737592	0.130443	Nonsig	0.324983	0.273916	Iba1	Gtpbp3
ENSMUSG00000007613	0.656775	0.620153	2.46e-05	9.15e-05	Both	0.011026	0.00156566	Iba1	Tgfbr1
ENSMUSG00000007617	-0.0846313	-0.202371	0.634161	0.25105	Nonsig	0.835983	0.424248	Iba1	Homer1
ENSMUSG00000007646	-0.241421	-0.391037	0.168974	0.022211	Exclusively sig (no adjustment)	0.466573	0.08261	Iba1	Rad51c
ENSMUSG00000007653	0.258163	0.101031	0.140442	0.569674	Nonsig	0.432338	0.716712	Iba1	Gabrb2
ENSMUSG00000007655	0.41945	0.56441	0.0135345	0.000507114	Both	0.157082	0.0055377	Iba1	Cav1
ENSMUSG00000007656	-0.150677	-0.222552	0.394993	0.205841	Nonsig	0.684725	0.370848	Iba1	Arpp19
ENSMUSG00000007659	0.110874	-0.258401	0.532465	0.140063	Nonsig	0.77563	0.286781	Iba1	Bcl2l1
ENSMUSG00000007670	-0.192625	-0.460396	0.275081	0.00614598	Exclusively sig (no adjustment)	0.582366	0.0334061	Iba1	Khsrp
ENSMUSG00000007682	0.0804918	-0.0285051	0.650892	0.87286	Nonsig	0.84389	0.925389	Iba1	Dio2
ENSMUSG00000007721	0.288782	-0.0867159	0.0976419	0.625802	Nonsig	0.368929	0.75888	Iba1	Ccdc124
ENSMUSG00000007739	-0.062084	-0.166955	0.727236	0.345303	Nonsig	0.887318	0.522027	Iba1	Cct4
ENSMUSG00000007777	-0.146921	-0.238611	0.407016	0.174143	Nonsig	0.690295	0.331745	Iba1	0610009B22Rik
ENSMUSG00000007783	-0.174079	-0.286485	0.324809	0.100459	Nonsig	0.627734	0.229891	Iba1	Cpt1c
ENSMUSG00000007805	-0.291964	-0.202398	0.0938401	0.250985	Nonsig	0.360816	0.424248	Iba1	Twist2
ENSMUSG00000007812	0.171637	0.0965841	0.331746	0.586865	Nonsig	0.634194	0.72977	Iba1	Zfp655
ENSMUSG00000007815	0.49897	0.625131	0.00266553	7.73e-05	Both	0.0841621	0.00138407	Iba1	Rhoa
ENSMUSG00000007817	0.371157	0.521996	0.0306867	0.00154341	Both	0.221755	0.0125122	Iba1	Zmiz1
ENSMUSG00000007827	0.0315221	0.166153	0.85953	0.347658	Nonsig	0.94748	0.524039	Iba1	Ankrd26
ENSMUSG00000007833	0.231044	0.365644	0.188616	0.0334566	Exclusively sig (no adjustment)	0.490634	0.109408	Iba1	Aldh16a1
ENSMUSG00000007836	-0.18843	-0.500774	0.28587	0.00255731	Exclusively sig (no adjustment)	0.593683	0.0176747	Iba1	Hnrnpa0
ENSMUSG00000007837	0.118195	0.296853	0.505571	0.0882203	Nonsig	0.757753	0.210984	Iba1	Prrg2
ENSMUSG00000007850	-0.179503	-0.36009	0.309721	0.0364487	Exclusively sig (no adjustment)	0.616377	0.116498	Iba1	Hnrnph1
ENSMUSG00000007867	0.15544	0.170473	0.380044	0.335086	Nonsig	0.673974	0.512302	Iba1	Ift43
ENSMUSG00000007872	0.218619	0.492866	0.214175	0.00306187	Exclusively sig (no adjustment)	0.519894	0.020253	Iba1	Id3
ENSMUSG00000007877	-0.020092	-0.189596	0.910201	0.282843	Nonsig	0.966996	0.459923	Iba1	Tcap
ENSMUSG00000007880	-0.363499	-0.220934	0.0345873	0.209241	Exclusively sig (age adjustment)	0.234412	0.375167	Iba1	Arid1a
ENSMUSG00000007888	-0.0277946	-0.31248	0.876004	0.0719774	Nonsig	0.952966	0.184128	Iba1	Crlf1
ENSMUSG00000007891	0.421741	0.643653	0.012981	4.02e-05	Both	0.153831	0.000866044	Iba1	Ctsd
ENSMUSG00000007892	-0.179623	-0.111642	0.309395	0.52961	Nonsig	0.616083	0.685611	Iba1	Rplp1
ENSMUSG00000007908	0.140883	0.139021	0.426769	0.432966	Nonsig	0.704624	0.604194	Iba1	Hmgcll1
ENSMUSG00000007944	-0.266253	-0.453509	0.127994	0.00706566	Exclusively sig (no adjustment)	0.413726	0.0367513	Iba1	Ttc9b
ENSMUSG00000007950	-0.389081	-0.519931	0.0229479	0.00162349	Both	0.196163	0.0129541	Iba1	Abhd8
ENSMUSG00000007987	0.0164322	-0.180059	0.92651	0.308201	Nonsig	0.971746	0.485444	Iba1	Ift22
ENSMUSG00000007989	0.180208	0.330088	0.307795	0.0565776	Nonsig	0.614142	0.156525	Iba1	Fzd3
ENSMUSG00000008028	-0.463467	-0.522247	0.00577023	0.00153393	Both	0.109565	0.0124732	Iba1	1700008O03Rik
ENSMUSG00000008035	0.284319	0.554517	0.103171	0.000666232	Exclusively sig (no adjustment)	0.378433	0.00678459	Iba1	Mid1ip1
ENSMUSG00000008036	-0.0964404	-0.286414	0.587424	0.100546	Nonsig	0.809763	0.229956	Iba1	Ap2s1
ENSMUSG00000008090	0.352342	0.740725	0.0409825	5.47e-07	Both	0.251681	4.27e-05	Iba1	Fgfrl1
ENSMUSG00000008129	-0.161537	-0.320527	0.361403	0.0645775	Nonsig	0.659818	0.171018	Iba1	4930432K21Rik
ENSMUSG00000008136	0.222082	-0.0335448	0.206825	0.850614	Nonsig	0.511671	0.911318	Iba1	Fhl2
ENSMUSG00000008140	-0.0108632	-0.0848401	0.951379	0.633322	Nonsig	0.982062	0.764475	Iba1	Emc10
ENSMUSG00000008153	-0.366209	-0.598411	0.0331638	0.000185317	Both	0.230022	0.00261693	Iba1	Clstn3
ENSMUSG00000008167	-0.19317	-0.135009	0.273699	0.446489	Nonsig	0.580998	0.615667	Iba1	Fbxw9
ENSMUSG00000008200	-0.0369776	-0.1095	0.835525	0.537587	Nonsig	0.936715	0.691322	Iba1	Fnbp4
ENSMUSG00000008206	-0.159614	-0.173582	0.367222	0.326213	Nonsig	0.663123	0.50364	Iba1	Cers4
ENSMUSG00000008226	0.604475	0.346184	0.000153005	0.0449017	Both	0.0254838	0.134226	Iba1	Scrn3
ENSMUSG00000008301	-0.228102	-0.353494	0.194465	0.0402811	Exclusively sig (no adjustment)	0.497342	0.124726	Iba1	Phax
ENSMUSG00000008305	-0.035907	-0.224244	0.840225	0.202324	Nonsig	0.938628	0.365941	Iba1	Tle1
ENSMUSG00000008307	-0.150135	-0.261616	0.396715	0.135025	Nonsig	0.685741	0.279943	Iba1	1700109H08Rik
ENSMUSG00000008318	-0.337829	-0.122951	0.0506934	0.488471	Nonsig	0.275255	0.652142	Iba1	Relt
ENSMUSG00000008333	0.161444	-0.0791929	0.361682	0.656177	Nonsig	0.659818	0.78133	Iba1	Snrpb2
ENSMUSG00000008348	0.265902	0.39099	0.128516	0.0222285	Exclusively sig (no adjustment)	0.414646	0.0826165	Iba1	Ubc
ENSMUSG00000008373	-0.0169607	0.0905074	0.924152	0.610716	Nonsig	0.971155	0.747401	Iba1	Prpf31
ENSMUSG00000008384	0.258676	0.288828	0.139626	0.0975865	Nonsig	0.431179	0.225335	Iba1	Sertad1
ENSMUSG00000008393	-0.132132	0.0328898	0.456324	0.853499	Nonsig	0.724644	0.91279	Iba1	Carhsp1
ENSMUSG00000008398	0.498591	0.736774	0.00268876	6.75e-07	Both	0.0841621	4.8e-05	Iba1	Elk3
ENSMUSG00000008429	0.265869	0.280469	0.128565	0.108128	Nonsig	0.41472	0.241012	Iba1	Herpud2
ENSMUSG00000008435	-0.31568	-0.318512	0.0689595	0.0663722	Nonsig	0.315338	0.174201	Iba1	Rdh13
ENSMUSG00000008450	-0.442145	-0.460602	0.00884	0.00612013	Both	0.129855	0.033316	Iba1	Nutf2
ENSMUSG00000008475	0.0269892	-0.301133	0.879571	0.0835156	Nonsig	0.954453	0.203174	Iba1	Arpc5
ENSMUSG00000008489	0.0917187	-0.120316	0.605929	0.497908	Nonsig	0.821242	0.660321	Iba1	Elavl2
ENSMUSG00000008496	0.244212	0.52765	0.163952	0.00134165	Exclusively sig (no adjustment)	0.460463	0.0113442	Iba1	Pou2f2
ENSMUSG00000008540	0.126692	0.59821	0.475235	0.000186485	Exclusively sig (no adjustment)	0.738141	0.00263106	Iba1	Mgst1
ENSMUSG00000008575	0.0561883	-0.154935	0.752286	0.381614	Nonsig	0.900118	0.556845	Iba1	Nfib
ENSMUSG00000008604	-0.324996	-0.520865	0.0607341	0.00158683	Exclusively sig (no adjustment)	0.297569	0.0127133	Iba1	Ubqln4
ENSMUSG00000008658	0.241054	-0.296369	0.169644	0.0887643	Nonsig	0.467235	0.211727	Iba1	Rbfox1
ENSMUSG00000008668	-0.093532	0.0470027	0.598793	0.791807	Nonsig	0.817101	0.872727	Iba1	Rps18
ENSMUSG00000008682	0.321549	0.20705	0.0636826	0.240025	Nonsig	0.303769	0.411206	Iba1	Rpl10
ENSMUSG00000008683	0.169739	0.057965	0.337202	0.74471	Nonsig	0.638962	0.841621	Iba1	Rps15a
ENSMUSG00000008690	-0.327668	-0.454789	0.058524	0.00688628	Exclusively sig (no adjustment)	0.29198	0.0361898	Iba1	Ncaph2
ENSMUSG00000008730	-0.111541	-0.0126688	0.529985	0.943309	Nonsig	0.773408	0.968789	Iba1	Hipk1
ENSMUSG00000008734	0.233578	0.52342	0.183679	0.00149027	Exclusively sig (no adjustment)	0.485655	0.0122586	Iba1	Gprc5b
ENSMUSG00000008763	0.0750486	0.089544	0.673148	0.614535	Nonsig	0.858705	0.750392	Iba1	Man1a2
ENSMUSG00000008822	0.0800794	0.00980303	0.652568	0.956119	Nonsig	0.844718	0.976004	Iba1	Acyp1
ENSMUSG00000008845	0.401636	0.449788	0.018551	0.00760972	Both	0.180376	0.0389489	Iba1	Cd163
ENSMUSG00000008855	-0.460764	-0.45966	0.00609986	0.00623907	Both	0.112293	0.0337952	Iba1	Hdac5
ENSMUSG00000008859	0.49355	-0.0739803	0.00301508	0.677549	Exclusively sig (age adjustment)	0.0867624	0.795421	Iba1	Rala
ENSMUSG00000008892	-0.0106568	-0.223314	0.952302	0.204252	Nonsig	0.982182	0.368578	Iba1	Vdac3
ENSMUSG00000008958	0.112377	-0.236689	0.526886	0.177742	Nonsig	0.771655	0.336231	Iba1	Vps72
ENSMUSG00000008976	0.00511195	-0.00407757	0.97711	0.981741	Nonsig	0.991706	0.990271	Iba1	Gabpa
ENSMUSG00000008999	0.116663	0.411562	0.511143	0.0155935	Exclusively sig (no adjustment)	0.76146	0.064084	Iba1	Bmp7
ENSMUSG00000009013	-0.110792	-0.372757	0.532768	0.0299192	Exclusively sig (no adjustment)	0.775867	0.101189	Iba1	Dynll1
ENSMUSG00000009030	0.500034	0.28175	0.00260125	0.106458	Exclusively sig (age adjustment)	0.0841072	0.238783	Iba1	Pdcl
ENSMUSG00000009035	0.127731	0.169439	0.471593	0.338071	Nonsig	0.735541	0.51526	Iba1	Tmem184b
ENSMUSG00000009073	0.151511	0.126993	0.392349	0.474178	Nonsig	0.682666	0.639748	Iba1	Nf2
ENSMUSG00000009075	-0.033366	-0.0946273	0.851402	0.5945	Nonsig	0.943312	0.735769	Iba1	Cabp7
ENSMUSG00000009076	-0.460278	-0.424837	0.00616081	0.0122637	Both	0.112308	0.054477	Iba1	Zmat5
ENSMUSG00000009079	-0.281867	-0.405634	0.106307	0.0173081	Exclusively sig (no adjustment)	0.382349	0.0688246	Iba1	Ewsr1
ENSMUSG00000009090	0.0599939	0.0908088	0.736087	0.609524	Nonsig	0.891743	0.746421	Iba1	Ap1b1
ENSMUSG00000009092	-0.0218617	-0.177228	0.902328	0.315997	Nonsig	0.963371	0.493157	Iba1	Derl3
ENSMUSG00000009097	-0.0658674	0.140886	0.711303	0.426761	Nonsig	0.879288	0.598235	Iba1	Tbx1
ENSMUSG00000009112	-0.024235	0.0127922	0.891784	0.942758	Nonsig	0.958616	0.968477	Iba1	Bcl2l13
ENSMUSG00000009145	-0.155558	0.0246429	0.379678	0.889974	Nonsig	0.673834	0.93693	Iba1	Dqx1
ENSMUSG00000009207	0.429884	0.153391	0.0111661	0.386435	Exclusively sig (age adjustment)	0.143127	0.560728	Iba1	Lnpk
ENSMUSG00000009216	-0.316474	-0.478648	0.0682256	0.00418854	Exclusively sig (no adjustment)	0.314178	0.0252195	Iba1	Fam163b
ENSMUSG00000009281	0.0958716	0.259748	0.58964	0.137934	Nonsig	0.810644	0.284063	Iba1	Rarres2
ENSMUSG00000009291	0.333262	0.671038	0.054103	1.4e-05	Exclusively sig (no adjustment)	0.282226	0.000397799	Iba1	Pttg1ip
ENSMUSG00000009292	-0.0580537	-0.110218	0.744332	0.534908	Nonsig	0.896338	0.689514	Iba1	Trpm2
ENSMUSG00000009293	-0.095334	-0.263338	0.591738	0.13238	Nonsig	0.812172	0.276689	Iba1	Ube2g2
ENSMUSG00000009356	0.645808	0.75225	3.71e-05	2.9e-07	Both	0.0126646	2.94e-05	Iba1	Lpo
ENSMUSG00000009376	0.473875	0.554666	0.0046396	0.000663546	Both	0.10147	0.00676162	Iba1	Met
ENSMUSG00000009378	0.197731	0.529835	0.26231	0.00127014	Exclusively sig (no adjustment)	0.56956	0.0109347	Iba1	Slc16a12
ENSMUSG00000009394	-0.0350976	-0.0844987	0.843782	0.634694	Nonsig	0.93971	0.765426	Iba1	Syn2
ENSMUSG00000009406	0.0225581	-0.0663778	0.899232	0.709163	Nonsig	0.961991	0.818462	Iba1	Elk1
ENSMUSG00000009418	-0.177021	-0.214968	0.316572	0.222116	Nonsig	0.621697	0.390232	Iba1	Nav1
ENSMUSG00000009470	0.266416	0.456439	0.127751	0.00666092	Exclusively sig (no adjustment)	0.413538	0.0354084	Iba1	Tnpo1
ENSMUSG00000009535	-0.0240869	-0.317598	0.892441	0.0671982	Nonsig	0.958616	0.175752	Iba1	Rnmt
ENSMUSG00000009549	0.093054	0.00355105	0.600671	0.984098	Nonsig	0.817714	0.991077	Iba1	Srp14
ENSMUSG00000009551	-0.322205	-0.426144	0.0631125	0.0119711	Exclusively sig (no adjustment)	0.301967	0.0536018	Iba1	6330409D20Rik
ENSMUSG00000009555	-0.13539	-0.205389	0.445197	0.2439	Nonsig	0.717534	0.415939	Iba1	Cdk9
ENSMUSG00000009563	-0.0214932	-0.120584	0.903967	0.496945	Nonsig	0.964333	0.659416	Iba1	Tor2a
ENSMUSG00000009566	-0.0186529	0.266855	0.91661	0.127101	Nonsig	0.969322	0.268984	Iba1	Fpgs
ENSMUSG00000009569	-0.206608	-0.407739	0.241053	0.016682	Exclusively sig (no adjustment)	0.548454	0.0670827	Iba1	Mrtfb
ENSMUSG00000009575	0.0685065	0.259217	0.70026	0.13877	Nonsig	0.873443	0.285224	Iba1	Cbx5
ENSMUSG00000009585	0.660579	0.786965	2.12e-05	3.4e-08	Both	0.0107499	7.33e-06	Iba1	Apobec3
ENSMUSG00000009614	0.343579	0.483503	0.0466473	0.00376917	Both	0.266105	0.02346	Iba1	Sardh
ENSMUSG00000009621	-0.0531605	0.0568409	0.765251	0.749501	Nonsig	0.905529	0.844648	Iba1	Vav2
ENSMUSG00000009628	-0.243827	-0.261311	0.164637	0.135496	Nonsig	0.461744	0.280698	Iba1	Tex15
ENSMUSG00000009630	0.183821	-0.191412	0.298033	0.278172	Nonsig	0.605279	0.454493	Iba1	Ppp2cb
ENSMUSG00000009633	0.170154	0.12205	0.336005	0.491688	Nonsig	0.6378	0.654876	Iba1	G0s2
ENSMUSG00000009640	-0.0669198	-0.280644	0.706892	0.107899	Nonsig	0.876884	0.240741	Iba1	Dmap1
ENSMUSG00000009647	-0.176828	-0.480558	0.317106	0.00401896	Exclusively sig (no adjustment)	0.62174	0.0245087	Iba1	Mcu
ENSMUSG00000009681	-0.275364	-0.420339	0.114974	0.0133174	Exclusively sig (no adjustment)	0.394394	0.0574386	Iba1	Bcr
ENSMUSG00000009687	0.362973	0.656358	0.0348695	2.5e-05	Both	0.234801	0.00061301	Iba1	Fxyd5
ENSMUSG00000009731	-0.0518683	0.175057	0.770803	0.322056	Nonsig	0.907931	0.499258	Iba1	Kcnd1
ENSMUSG00000009733	-0.0929449	-0.109195	0.6011	0.538729	Nonsig	0.817943	0.69228	Iba1	Tfcp2
ENSMUSG00000009734	-0.263224	-0.417513	0.132554	0.0140175	Exclusively sig (no adjustment)	0.42127	0.0594947	Iba1	Pou6f2
ENSMUSG00000009739	-0.132622	-0.217346	0.454642	0.216921	Nonsig	0.723768	0.384026	Iba1	Pou6f1
ENSMUSG00000009741	-0.246007	-0.387966	0.160778	0.0233767	Exclusively sig (no adjustment)	0.456952	0.0857532	Iba1	Ubp1
ENSMUSG00000009772	0.364822	0.559561	0.0338862	0.000580311	Both	0.232627	0.00612344	Iba1	Nuak2
ENSMUSG00000009828	0.0446782	0.250333	0.801894	0.15331	Nonsig	0.92041	0.304603	Iba1	Ick
ENSMUSG00000009863	0.140994	-0.112611	0.426402	0.526022	Nonsig	0.704375	0.682908	Iba1	Sdhb
ENSMUSG00000009876	-0.137954	-0.215946	0.436541	0.21997	Nonsig	0.711469	0.387936	Iba1	Cox4i2
ENSMUSG00000009894	-0.0169955	-0.273371	0.923997	0.117733	Nonsig	0.971122	0.255143	Iba1	Snap47
ENSMUSG00000009905	-0.113234	-0.129831	0.52372	0.464275	Nonsig	0.76953	0.632034	Iba1	Kdsr
ENSMUSG00000009907	0.479288	0.0850983	0.00413107	0.632285	Exclusively sig (age adjustment)	0.0985646	0.76381	Iba1	Vps4b
ENSMUSG00000009927	0.14362	0.0981704	0.417749	0.580707	Nonsig	0.698087	0.724841	Iba1	Rps25
ENSMUSG00000009995	-0.313094	-0.196997	0.0713906	0.264121	Nonsig	0.320025	0.438842	Iba1	Taz
ENSMUSG00000010021	-0.308852	-0.100623	0.0755228	0.571244	Nonsig	0.329267	0.717677	Iba1	Kif19a
ENSMUSG00000010025	0.148377	0.483423	0.402329	0.00377574	Exclusively sig (no adjustment)	0.688346	0.0234712	Iba1	Aldh3a2
ENSMUSG00000010044	-0.252124	-0.268129	0.150295	0.125227	Nonsig	0.444347	0.265987	Iba1	Zmynd10
ENSMUSG00000010045	0.143456	0.189871	0.418287	0.282134	Nonsig	0.698482	0.459104	Iba1	Tmem115
ENSMUSG00000010047	-0.0440068	0.231505	0.804813	0.18771	Nonsig	0.921679	0.348366	Iba1	Hyal2
ENSMUSG00000010048	-0.0544151	-0.110779	0.759871	0.532818	Nonsig	0.903729	0.687881	Iba1	Ifrd2
ENSMUSG00000010051	0.416262	0.521561	0.0143371	0.00155998	Both	0.160224	0.0125881	Iba1	Hyal1
ENSMUSG00000010054	0.0515513	-0.362836	0.772167	0.0349432	Exclusively sig (no adjustment)	0.907931	0.11297	Iba1	Tusc2
ENSMUSG00000010057	-0.192517	-0.443863	0.275356	0.00854965	Exclusively sig (no adjustment)	0.582738	0.0421656	Iba1	Nprl2
ENSMUSG00000010064	0.146209	0.591279	0.409318	0.000231035	Exclusively sig (no adjustment)	0.692396	0.00308761	Iba1	Slc38a3
ENSMUSG00000010066	-0.161891	-0.204153	0.360337	0.246812	Nonsig	0.659333	0.419311	Iba1	Cacna2d2
ENSMUSG00000010067	-0.238597	-0.431072	0.174169	0.0109201	Exclusively sig (no adjustment)	0.473283	0.0500961	Iba1	Rassf1
ENSMUSG00000010080	0.0788032	0.277776	0.657765	0.111701	Nonsig	0.847952	0.246042	Iba1	Epn3
ENSMUSG00000010086	-0.067398	-0.275297	0.704892	0.115066	Nonsig	0.875913	0.25113	Iba1	Rnf112
ENSMUSG00000010095	0.31666	0.38483	0.0680549	0.0246189	Exclusively sig (no adjustment)	0.31406	0.0885802	Iba1	Slc3a2
ENSMUSG00000010097	-0.214943	-0.233589	0.222173	0.183656	Nonsig	0.529004	0.34345	Iba1	Nxf1
ENSMUSG00000010110	-0.186769	-0.245075	0.290216	0.162421	Nonsig	0.59689	0.316242	Iba1	Stx5a
ENSMUSG00000010122	0.0573019	0.0219961	0.747535	0.901731	Nonsig	0.89806	0.944747	Iba1	Slc47a1
ENSMUSG00000010136	-0.0441228	0.184531	0.804308	0.29614	Nonsig	0.921498	0.473186	Iba1	Pifo
ENSMUSG00000010142	0.364795	0.611369	0.0339003	0.000122473	Both	0.232627	0.0019387	Iba1	Tnfrsf13b
ENSMUSG00000010154	-0.301289	-0.479614	0.0833477	0.00410209	Exclusively sig (no adjustment)	0.342151	0.0248486	Iba1	Spire2
ENSMUSG00000010175	-0.00663187	-0.10961	0.970306	0.537176	Nonsig	0.989971	0.691246	Iba1	Prox1
ENSMUSG00000010205	-0.40734	-0.301042	0.0167992	0.0836138	Exclusively sig (age adjustment)	0.171855	0.203235	Iba1	Raver1
ENSMUSG00000010277	0.0488705	0.0831823	0.783726	0.639998	Nonsig	0.912565	0.769281	Iba1	2610507B11Rik
ENSMUSG00000010290	0.160209	0.136169	0.365416	0.442558	Nonsig	0.661621	0.612129	Iba1	AI597479
ENSMUSG00000010307	0.318702	0.532729	0.0662006	0.00118055	Exclusively sig (no adjustment)	0.310018	0.0103681	Iba1	Tmem86a
ENSMUSG00000010358	0.30127	0.57056	0.0833685	0.000426123	Exclusively sig (no adjustment)	0.342151	0.00488068	Iba1	Ifi35
ENSMUSG00000010362	0.015522	0.143826	0.93057	0.417076	Nonsig	0.973274	0.589394	Iba1	Rdm1
ENSMUSG00000010376	-0.133045	-0.27143	0.45319	0.120469	Nonsig	0.722334	0.258999	Iba1	Nedd8
ENSMUSG00000010392	0.0602004	0.00404518	0.735211	0.981886	Nonsig	0.890819	0.990312	Iba1	Gosr1
ENSMUSG00000010406	0.0933332	0.0982029	0.599574	0.580581	Nonsig	0.817287	0.724841	Iba1	Mrpl52
ENSMUSG00000010453	-0.498589	-0.518331	0.00268886	0.00168797	Both	0.0841621	0.0133264	Iba1	Kansl3
ENSMUSG00000010461	0.422711	0.692893	0.0127526	5.59e-06	Both	0.1531	0.000208846	Iba1	Eya4
ENSMUSG00000010476	0.206244	0.194708	0.2419	0.269824	Nonsig	0.549084	0.445958	Iba1	Ebf3
ENSMUSG00000010492	0.0694943	0.0674654	0.696142	0.704609	Nonsig	0.871461	0.815183	Iba1	Uckl1os
ENSMUSG00000010505	-0.156399	-0.240811	0.377075	0.170086	Nonsig	0.671786	0.326551	Iba1	Myt1
ENSMUSG00000010517	0.0259221	-0.150177	0.884299	0.39658	Nonsig	0.956338	0.570179	Iba1	Faf1
ENSMUSG00000010529	-0.239238	0.155713	0.17298	0.379199	Nonsig	0.471416	0.554584	Iba1	Gm266
ENSMUSG00000010554	-0.0615909	0.0394079	0.729321	0.824877	Nonsig	0.888412	0.895847	Iba1	Mettl16
ENSMUSG00000010592	0.011901	-0.313952	0.94674	0.0705764	Nonsig	0.979783	0.181742	Iba1	Dazl
ENSMUSG00000010607	0.206632	0.0734977	0.240997	0.67954	Nonsig	0.548454	0.797281	Iba1	Pigyl
ENSMUSG00000010608	-0.0686737	-0.293375	0.699563	0.0921903	Nonsig	0.873274	0.217388	Iba1	Rbm25
ENSMUSG00000010609	0.0649024	0.328238	0.715356	0.058061	Nonsig	0.881591	0.159282	Iba1	Psen2
ENSMUSG00000010660	0.443607	0.579171	0.00859246	0.000332045	Both	0.12838	0.00407034	Iba1	Plcd1
ENSMUSG00000010663	0.0457773	0.29505	0.79712	0.0902616	Nonsig	0.917782	0.214267	Iba1	Fads1
ENSMUSG00000010721	0.0353562	-0.194865	0.842645	0.26943	Nonsig	0.939081	0.445542	Iba1	Lmbr1
ENSMUSG00000010751	-0.261515	-0.379748	0.13518	0.026747	Exclusively sig (no adjustment)	0.424547	0.0938147	Iba1	Tnfrsf22
ENSMUSG00000010755	-0.0765092	-0.225461	0.667148	0.19982	Nonsig	0.854295	0.363127	Iba1	Cars
ENSMUSG00000010797	-0.345124	-0.489802	0.0456056	0.00327946	Both	0.263192	0.0213182	Iba1	Wnt2
ENSMUSG00000010803	0.302818	-0.0561497	0.0817178	0.752451	Nonsig	0.340015	0.846789	Iba1	Gabra1
ENSMUSG00000010825	0.0331021	0.0620516	0.852564	0.727373	Nonsig	0.943909	0.830384	Iba1	Grid2ip
ENSMUSG00000010911	0.0592995	0.337246	0.739034	0.0511189	Nonsig	0.893466	0.145931	Iba1	Apip
ENSMUSG00000010914	0.166653	-0.26661	0.346187	0.127463	Nonsig	0.646548	0.269497	Iba1	Pdhx
ENSMUSG00000010936	0.0330657	0.443329	0.852724	0.00863915	Exclusively sig (no adjustment)	0.943909	0.0424868	Iba1	Vac14
ENSMUSG00000011096	0.0364691	0.0810369	0.837757	0.648679	Nonsig	0.937588	0.775664	Iba1	Akt1s1
ENSMUSG00000011114	0.142477	0.0704224	0.421504	0.692281	Nonsig	0.700409	0.806311	Iba1	Tbrg1
ENSMUSG00000011148	0.298113	0.522925	0.0868141	0.00150856	Exclusively sig (no adjustment)	0.348655	0.0123508	Iba1	Adssl1
ENSMUSG00000011154	-0.300194	-0.134196	0.0845302	0.449257	Nonsig	0.344326	0.618073	Iba1	Cfap161
ENSMUSG00000011158	-0.410124	-0.156544	0.0159958	0.376628	Exclusively sig (age adjustment)	0.167928	0.552522	Iba1	Brf1
ENSMUSG00000011171	-0.275295	-0.116145	0.115069	0.513032	Nonsig	0.394527	0.672858	Iba1	Vipr2
ENSMUSG00000011179	0.420368	0.664935	0.0133104	1.79e-05	Both	0.155631	0.000477869	Iba1	Odc1
ENSMUSG00000011254	-0.139418	-0.218653	0.431641	0.214102	Nonsig	0.70813	0.380923	Iba1	Thg1l
ENSMUSG00000011256	-0.12139	-0.08777	0.49405	0.621593	Nonsig	0.751459	0.755486	Iba1	Adam19
ENSMUSG00000011257	-0.144181	-0.217789	0.415916	0.215963	Nonsig	0.696869	0.382977	Iba1	Pabpc4
ENSMUSG00000011263	0.113703	0.164132	0.521989	0.353636	Nonsig	0.768582	0.529729	Iba1	Exoc3l2
ENSMUSG00000011267	0.0791047	0.0715153	0.656536	0.687743	Nonsig	0.847131	0.803245	Iba1	Zfp296
ENSMUSG00000011305	0.0267828	0.0647979	0.880485	0.715795	Nonsig	0.954785	0.82273	Iba1	Plin5
ENSMUSG00000011306	-0.232235	-0.340198	0.186284	0.0489943	Exclusively sig (no adjustment)	0.488676	0.141839	Iba1	Sugp1
ENSMUSG00000011382	0.131047	0.291047	0.460062	0.0949238	Nonsig	0.726358	0.221364	Iba1	Dhdh
ENSMUSG00000011427	-0.0922139	-0.127495	0.603977	0.472419	Nonsig	0.820011	0.638581	Iba1	Zfp790
ENSMUSG00000011589	-0.261622	-0.428078	0.135015	0.011549	Exclusively sig (no adjustment)	0.424411	0.0521281	Iba1	Fsd1
ENSMUSG00000011658	-0.272803	-0.210595	0.118529	0.231891	Nonsig	0.39967	0.401475	Iba1	Fuz
ENSMUSG00000011751	-0.339029	-0.495121	0.0498267	0.00290986	Both	0.272718	0.0194606	Iba1	Sptbn4
ENSMUSG00000011752	0.0506517	-0.213529	0.77604	0.225302	Nonsig	0.909483	0.393759	Iba1	Pgam1
ENSMUSG00000011831	0.149622	0.0605169	0.398349	0.733869	Nonsig	0.686488	0.834705	Iba1	Evi5
ENSMUSG00000011832	-0.316546	-0.553569	0.0681599	0.000683586	Exclusively sig (no adjustment)	0.31406	0.006912	Iba1	Evi5l
ENSMUSG00000011837	0.0264866	-0.0848743	0.881797	0.633184	Nonsig	0.955329	0.764434	Iba1	Snapc2
ENSMUSG00000011877	-0.107343	-0.30851	0.545677	0.0758638	Nonsig	0.782322	0.190328	Iba1	Git1
ENSMUSG00000011884	0.398894	0.714079	0.019446	2.11e-06	Both	0.183029	0.000107432	Iba1	Gltp
ENSMUSG00000011958	0.222711	0.404999	0.205509	0.0175008	Exclusively sig (no adjustment)	0.509652	0.0694039	Iba1	Bnip2
ENSMUSG00000011960	0.21029	0.129533	0.232582	0.465309	Nonsig	0.540433	0.632942	Iba1	Ccnt1
ENSMUSG00000012017	0.265279	0.457866	0.129447	0.00647115	Exclusively sig (no adjustment)	0.416112	0.0346577	Iba1	Scarf2
ENSMUSG00000012076	-0.0843397	-0.528286	0.635334	0.00132048	Exclusively sig (no adjustment)	0.836476	0.0112205	Iba1	Brms1l
ENSMUSG00000012114	0.351975	0.358684	0.0412086	0.0372402	Both	0.25228	0.118138	Iba1	Med15
ENSMUSG00000012117	-0.189602	-0.479764	0.282829	0.00408876	Exclusively sig (no adjustment)	0.590908	0.0248282	Iba1	Dhdds
ENSMUSG00000012123	0.198732	0.367379	0.259853	0.0325638	Exclusively sig (no adjustment)	0.566504	0.107267	Iba1	Crybg2
ENSMUSG00000012126	-0.418249	-0.294308	0.0138323	0.0911121	Exclusively sig (age adjustment)	0.15785	0.215699	Iba1	Ubxn11
ENSMUSG00000012296	-0.198018	-0.178699	0.261605	0.31193	Nonsig	0.5685	0.489432	Iba1	Tjap1
ENSMUSG00000012405	0.0837306	0.0444323	0.637787	0.802963	Nonsig	0.837386	0.880343	Iba1	Rpl15
ENSMUSG00000012422	0.141954	-0.0473062	0.423226	0.790492	Nonsig	0.70195	0.871945	Iba1	Tmem167
ENSMUSG00000012428	0.197546	0.501138	0.262766	0.00253594	Exclusively sig (no adjustment)	0.569932	0.0175746	Iba1	Steap4
ENSMUSG00000012429	0.323156	0.172995	0.0622939	0.327877	Nonsig	0.300833	0.505379	Iba1	Mplkip
ENSMUSG00000012443	0.132143	0.272626	0.456285	0.118778	Nonsig	0.724644	0.256521	Iba1	Kif11
ENSMUSG00000012483	0.0515384	-0.0764905	0.772222	0.667224	Nonsig	0.907931	0.788626	Iba1	Rpa3
ENSMUSG00000012535	0.0776249	-0.0482585	0.662578	0.786371	Nonsig	0.850524	0.869177	Iba1	Tnpo3
ENSMUSG00000012609	0.265503	0.34758	0.129112	0.0439876	Exclusively sig (no adjustment)	0.415655	0.132503	Iba1	Ttll5
ENSMUSG00000012640	0.141272	0.191037	0.425481	0.279133	Nonsig	0.703446	0.455636	Iba1	Zfp715
ENSMUSG00000012819	0.0621464	0.343628	0.726972	0.0466143	Exclusively sig (no adjustment)	0.887256	0.137591	Iba1	Cdh23
ENSMUSG00000012848	0.0958467	-0.00372019	0.589737	0.983341	Nonsig	0.810701	0.990722	Iba1	Rps5
ENSMUSG00000013033	-0.37544	-0.503627	0.0286673	0.00239388	Both	0.21508	0.0169482	Iba1	Adgrl1
ENSMUSG00000013076	0.0259626	0.329747	0.88412	0.0568485	Nonsig	0.956284	0.156943	Iba1	Amotl1
ENSMUSG00000013089	-0.0200785	-0.112805	0.910262	0.525306	Nonsig	0.966996	0.682403	Iba1	Etv5
ENSMUSG00000013150	-0.05146	-0.274177	0.77256	0.116612	Nonsig	0.907986	0.253366	Iba1	Gfod2
ENSMUSG00000013155	0.0560618	-0.195471	0.752827	0.267915	Nonsig	0.900353	0.443394	Iba1	Enkd1
ENSMUSG00000013160	0.15163	-0.107192	0.391974	0.546245	Nonsig	0.682656	0.698338	Iba1	Atp6v0d1
ENSMUSG00000013236	-0.135584	-0.215279	0.444539	0.221433	Nonsig	0.716987	0.389555	Iba1	Ptprs
ENSMUSG00000013275	0.509277	0.763633	0.00209696	1.49e-07	Both	0.0775956	1.88e-05	Iba1	Slc41a1
ENSMUSG00000013367	0.0228289	0.00166602	0.898029	0.992539	Nonsig	0.961306	0.995772	Iba1	Iglon5
ENSMUSG00000013419	0.00855908	-0.194445	0.961683	0.270484	Nonsig	0.985703	0.446687	Iba1	Zfp651
ENSMUSG00000013465	-0.0275716	0.0269956	0.876991	0.879542	Nonsig	0.953225	0.930628	Iba1	Nelfb
ENSMUSG00000013495	-0.126565	-0.0975163	0.475679	0.583242	Nonsig	0.738467	0.72682	Iba1	Tmem175
ENSMUSG00000013523	0.367727	0.587474	0.0323868	0.000259324	Both	0.227956	0.00337659	Iba1	Bcas1
ENSMUSG00000013539	-0.0499713	0.107603	0.778974	0.544698	Nonsig	0.910656	0.697319	Iba1	Tango2
ENSMUSG00000013584	0.224704	0.460481	0.201375	0.00613528	Exclusively sig (no adjustment)	0.505464	0.0333595	Iba1	Aldh1a2
ENSMUSG00000013593	-0.184977	-0.256996	0.294951	0.142307	Nonsig	0.601404	0.2895	Iba1	Ndufs2
ENSMUSG00000013622	0.197573	0.336717	0.262701	0.0515079	Nonsig	0.569932	0.146712	Iba1	Atraid
ENSMUSG00000013629	-0.154742	0.0320445	0.382215	0.857225	Nonsig	0.675595	0.914968	Iba1	Cad
ENSMUSG00000013646	-0.333878	-0.357344	0.0536326	0.038007	Exclusively sig (no adjustment)	0.281212	0.119873	Iba1	Sh3bp5l
ENSMUSG00000013662	0.338585	0.0560077	0.0501465	0.753058	Nonsig	0.273896	0.847109	Iba1	Atad1
ENSMUSG00000013663	0.0504522	-0.202401	0.7769	0.250978	Nonsig	0.909608	0.424248	Iba1	Pten
ENSMUSG00000013698	0.340361	0.541617	0.0488785	0.000939181	Both	0.270428	0.00878377	Iba1	Pea15a
ENSMUSG00000013701	0.193044	-0.0653671	0.274018	0.713404	Nonsig	0.581316	0.821183	Iba1	Timm23
ENSMUSG00000013707	0.383319	0.632391	0.0252362	6.01e-05	Both	0.20439	0.00115229	Iba1	Tnfaip8l2
ENSMUSG00000013736	0.17386	-0.281127	0.325427	0.107268	Nonsig	0.628095	0.239825	Iba1	Trnt1
ENSMUSG00000013766	0.406191	0.373272	0.0171407	0.0296754	Both	0.172994	0.100603	Iba1	Ly6g6e
ENSMUSG00000013787	-0.544139	-0.628641	0.000879151	6.85e-05	Both	0.0507548	0.00126837	Iba1	Ehmt2
ENSMUSG00000013822	-0.019135	-0.06168	0.914463	0.728944	Nonsig	0.968598	0.831211	Iba1	Elof1
ENSMUSG00000013833	-0.249058	-0.088853	0.155486	0.61728	Nonsig	0.450574	0.752866	Iba1	Med16
ENSMUSG00000013846	-0.301072	-0.17504	0.083581	0.322103	Nonsig	0.342772	0.499258	Iba1	St3gal1
ENSMUSG00000013858	-0.0692745	-0.280027	0.697057	0.108708	Nonsig	0.872229	0.241723	Iba1	Tmem259
ENSMUSG00000013878	0.0562725	-0.257309	0.751927	0.141804	Nonsig	0.900076	0.289151	Iba1	Rnf170
ENSMUSG00000013921	0.0801871	-0.141427	0.65213	0.424969	Nonsig	0.844552	0.59675	Iba1	Clip3
ENSMUSG00000013973	-0.423208	-0.47231	0.0126368	0.00479632	Both	0.152479	0.0278127	Iba1	Dedd
ENSMUSG00000013997	0.0336788	-0.0111851	0.850024	0.94994	Nonsig	0.943019	0.973003	Iba1	Nit1
ENSMUSG00000014039	-0.190442	-0.392364	0.280661	0.0217225	Exclusively sig (no adjustment)	0.588125	0.0813544	Iba1	Prdm15
ENSMUSG00000014074	-0.0022455	-0.217156	0.989944	0.217334	Nonsig	0.995817	0.384496	Iba1	Rnf168
ENSMUSG00000014075	-0.165764	-0.182169	0.348803	0.302473	Nonsig	0.649964	0.479335	Iba1	Tctex1d2
ENSMUSG00000014077	0.325932	0.200967	0.0599529	0.254423	Nonsig	0.295493	0.428292	Iba1	Chp1
ENSMUSG00000014158	0.122748	0.398727	0.489196	0.0195016	Exclusively sig (no adjustment)	0.748377	0.0750828	Iba1	Trpv4
ENSMUSG00000014164	-0.0161126	0.0736422	0.927935	0.678943	Nonsig	0.972267	0.79682	Iba1	Klhl3
ENSMUSG00000014177	0.480741	0.616383	0.00400303	0.000103826	Both	0.0976081	0.00171259	Iba1	Tvp23b
ENSMUSG00000014195	-0.219803	-0.542899	0.211641	0.000908242	Exclusively sig (no adjustment)	0.516618	0.00855823	Iba1	Dnajc7
ENSMUSG00000014226	0.244777	0.0130451	0.162947	0.941628	Nonsig	0.459527	0.968057	Iba1	Cacybp
ENSMUSG00000014232	-0.128046	-0.119217	0.470489	0.501873	Nonsig	0.735108	0.663544	Iba1	Cluap1
ENSMUSG00000014243	0.14393	0.23194	0.416735	0.186859	Nonsig	0.697254	0.347383	Iba1	Zswim7
ENSMUSG00000014245	-0.159846	-0.111824	0.366517	0.528935	Nonsig	0.662532	0.685065	Iba1	Pigl
ENSMUSG00000014294	0.152398	0.0781401	0.389553	0.660472	Nonsig	0.680668	0.784088	Iba1	Ndufa2
ENSMUSG00000014301	0.110569	-0.0452933	0.533599	0.799222	Nonsig	0.776205	0.877942	Iba1	Pam16
ENSMUSG00000014303	-0.343777	-0.260532	0.0465126	0.136707	Exclusively sig (age adjustment)	0.265927	0.282274	Iba1	Glis2
ENSMUSG00000014313	-0.116001	-0.308292	0.513558	0.0760818	Nonsig	0.763435	0.190575	Iba1	Cox6c
ENSMUSG00000014329	0.30047	0.533043	0.0842313	0.00117118	Exclusively sig (no adjustment)	0.343458	0.0103263	Iba1	Bicc1
ENSMUSG00000014349	-0.0423932	-0.104135	0.811839	0.557816	Nonsig	0.924888	0.707029	Iba1	Ube2z
ENSMUSG00000014353	0.242663	-0.0578877	0.166726	0.745039	Nonsig	0.464521	0.841895	Iba1	Tmem87b
ENSMUSG00000014355	-0.285837	-0.225006	0.101264	0.200753	Nonsig	0.375478	0.364209	Iba1	Anapc1
ENSMUSG00000014361	0.311357	0.0748674	0.0730609	0.673893	Nonsig	0.323749	0.793026	Iba1	Mertk
ENSMUSG00000014402	-0.0154255	-0.310049	0.931001	0.0743378	Nonsig	0.973336	0.187885	Iba1	Tsg101
ENSMUSG00000014418	0.0911563	0.288881	0.60815	0.0975227	Nonsig	0.821837	0.225305	Iba1	Hps5
ENSMUSG00000014426	-0.257394	-0.518381	0.141669	0.00168594	Exclusively sig (no adjustment)	0.433736	0.0133171	Iba1	Map3k4
ENSMUSG00000014444	0.319964	0.645783	0.0650754	3.71e-05	Exclusively sig (no adjustment)	0.307571	0.000818968	Iba1	Piezo1
ENSMUSG00000014470	-0.282804	-0.18042	0.1051	0.307216	Nonsig	0.381072	0.484306	Iba1	Rnf166
ENSMUSG00000014496	0.276948	0.527757	0.112817	0.00133808	Exclusively sig (no adjustment)	0.391073	0.0113394	Iba1	Ankrd28
ENSMUSG00000014498	-0.127967	0.00248841	0.470767	0.988856	Nonsig	0.735108	0.993858	Iba1	Ankrd52
ENSMUSG00000014503	-0.174895	-0.266337	0.322511	0.127868	Nonsig	0.626472	0.270078	Iba1	Pkd2l2
ENSMUSG00000014504	-0.0402772	-0.325583	0.821076	0.0602429	Nonsig	0.929529	0.163243	Iba1	Srp19
ENSMUSG00000014547	0.245857	0.425812	0.161041	0.0120449	Exclusively sig (no adjustment)	0.457127	0.0538558	Iba1	Wdfy2
ENSMUSG00000014550	-0.0121847	-0.281721	0.945472	0.106496	Nonsig	0.979445	0.238832	Iba1	Rbsn
ENSMUSG00000014551	-0.246963	-0.520396	0.159106	0.00160514	Exclusively sig (no adjustment)	0.454888	0.0128403	Iba1	Mrps25
ENSMUSG00000014554	-0.221282	-0.229909	0.208507	0.190856	Nonsig	0.512663	0.351841	Iba1	Dguok
ENSMUSG00000014592	-0.0180175	-0.362777	0.919441	0.034975	Exclusively sig (no adjustment)	0.970556	0.11301	Iba1	Camta1
ENSMUSG00000014599	0.487476	0.787268	0.00345346	3.33e-08	Both	0.090899	7.33e-06	Iba1	Csf1
ENSMUSG00000014601	-0.214533	-0.428657	0.223076	0.0114249	Exclusively sig (no adjustment)	0.529859	0.0517164	Iba1	Strip1
ENSMUSG00000014602	0.223468	0.353998	0.203932	0.0399772	Exclusively sig (no adjustment)	0.507825	0.124161	Iba1	Kif1a
ENSMUSG00000014606	-0.20576	-0.459803	0.243032	0.00622095	Exclusively sig (no adjustment)	0.550618	0.0337202	Iba1	Slc25a11
ENSMUSG00000014633	-0.133791	-0.00398126	0.450641	0.982172	Nonsig	0.721569	0.990363	Iba1	Cmc2
ENSMUSG00000014668	-0.16782	-0.375781	0.342772	0.0285111	Exclusively sig (no adjustment)	0.643538	0.0979672	Iba1	Chfr
ENSMUSG00000014748	0.0855421	0.471146	0.630503	0.00491583	Exclusively sig (no adjustment)	0.83378	0.0283223	Iba1	Tex261
ENSMUSG00000014763	-0.211194	-0.489033	0.230536	0.0033361	Exclusively sig (no adjustment)	0.538385	0.0215406	Iba1	Fam120b
ENSMUSG00000014767	-0.255432	-0.455643	0.144837	0.00676893	Exclusively sig (no adjustment)	0.437971	0.0358007	Iba1	Tbp
ENSMUSG00000014769	0.21843	0.0559716	0.214581	0.753212	Nonsig	0.520448	0.847195	Iba1	Psmb1
ENSMUSG00000014771	0.089671	0.0280148	0.614031	0.875029	Nonsig	0.825454	0.926945	Iba1	Pdcd2
ENSMUSG00000014773	-0.0712895	-0.409562	0.68868	0.0161552	Exclusively sig (no adjustment)	0.867298	0.0656207	Iba1	Dll1
ENSMUSG00000014776	0.117802	0.569068	0.506995	0.000444643	Exclusively sig (no adjustment)	0.758729	0.00503405	Iba1	Nol3
ENSMUSG00000014778	0.132565	0.409575	0.454837	0.0161514	Exclusively sig (no adjustment)	0.723932	0.0656207	Iba1	Fhod1
ENSMUSG00000014782	-0.333817	-0.521136	0.0536787	0.00157633	Exclusively sig (no adjustment)	0.281254	0.0126677	Iba1	Plekhg4
ENSMUSG00000014786	-0.527526	-0.664354	0.00134582	1.83e-05	Both	0.0626036	0.000488122	Iba1	Slc9a5
ENSMUSG00000014791	0.255235	0.532945	0.145158	0.0011741	Exclusively sig (no adjustment)	0.438114	0.0103346	Iba1	Elmo3
ENSMUSG00000014813	-0.148301	-0.209797	0.402573	0.233705	Nonsig	0.688346	0.403726	Iba1	Stc1
ENSMUSG00000014837	-0.176642	-0.055323	0.317625	0.755985	Nonsig	0.622337	0.848286	Iba1	4931428F04Rik
ENSMUSG00000014846	0.107292	0.287015	0.545871	0.0998038	Nonsig	0.782509	0.228658	Iba1	Tppp3
ENSMUSG00000014850	-0.13899	-0.428666	0.433071	0.0114231	Exclusively sig (no adjustment)	0.709277	0.0517164	Iba1	Msh3
ENSMUSG00000014852	0.0591996	0.0996794	0.739459	0.574876	Nonsig	0.893828	0.72051	Iba1	Adamts13
ENSMUSG00000014856	0.0574157	0.280659	0.74705	0.107879	Nonsig	0.897685	0.24073	Iba1	Tmem208
ENSMUSG00000014859	-0.370211	-0.333668	0.0311483	0.0537923	Exclusively sig (age adjustment)	0.223615	0.151353	Iba1	E2f4
ENSMUSG00000014867	0.393243	0.604582	0.0214036	0.000152482	Both	0.189816	0.00227055	Iba1	Surf4
ENSMUSG00000014873	-0.366617	-0.420336	0.0329533	0.0133181	Both	0.229706	0.0574386	Iba1	Surf2
ENSMUSG00000014905	0.547821	0.361918	0.000797598	0.0354409	Both	0.049387	0.114043	Iba1	Dnajb9
ENSMUSG00000014907	0.412181	0.337421	0.0154229	0.0509909	Exclusively sig (age adjustment)	0.165767	0.145663	Iba1	Naf1
ENSMUSG00000014932	0.258075	0.202345	0.140581	0.251113	Nonsig	0.432682	0.424248	Iba1	Yes1
ENSMUSG00000014956	0.469819	0.0620208	0.00505511	0.727503	Exclusively sig (age adjustment)	0.104822	0.830412	Iba1	Ppp1cb
ENSMUSG00000014959	0.122301	-0.205627	0.490792	0.243343	Nonsig	0.749327	0.415168	Iba1	Gorasp2
ENSMUSG00000014980	-0.247518	-0.42254	0.15814	0.0127926	Exclusively sig (no adjustment)	0.453566	0.0559561	Iba1	Tsen15
ENSMUSG00000015002	0.486161	0.521504	0.00355532	0.00156216	Both	0.0915233	0.0125927	Iba1	Efr3a
ENSMUSG00000015013	0.081486	-0.127931	0.646858	0.470892	Nonsig	0.84244	0.637146	Iba1	Trappc2l
ENSMUSG00000015016	-0.102915	0.0251585	0.562463	0.887686	Nonsig	0.793661	0.935525	Iba1	Acsf3
ENSMUSG00000015023	0.163248	0.243895	0.35627	0.164517	Nonsig	0.656402	0.318939	Iba1	Ddx19a
ENSMUSG00000015027	-0.143927	0.0266651	0.416745	0.881006	Nonsig	0.697254	0.931379	Iba1	Galns
ENSMUSG00000015053	0.453384	0.32005	0.00708337	0.0649987	Exclusively sig (age adjustment)	0.117084	0.171802	Iba1	Gata2
ENSMUSG00000015083	-0.0205086	0.040142	0.908347	0.821667	Nonsig	0.96625	0.893349	Iba1	C8g
ENSMUSG00000015085	0.246785	0.476447	0.159416	0.00439159	Exclusively sig (no adjustment)	0.455445	0.0261415	Iba1	Entpd2
ENSMUSG00000015087	-0.516004	-0.656513	0.00178581	2.48e-05	Both	0.0724614	0.00061301	Iba1	Rabl6
ENSMUSG00000015090	0.118672	0.2474	0.503842	0.158346	Nonsig	0.756934	0.311075	Iba1	Ptgds
ENSMUSG00000015092	0.147856	-0.121583	0.404002	0.49336	Nonsig	0.688821	0.656267	Iba1	Edf1
ENSMUSG00000015093	0.146404	0.140006	0.408684	0.429683	Nonsig	0.691679	0.601402	Iba1	Clic3
ENSMUSG00000015094	-0.162918	-0.444348	0.357258	0.00846913	Exclusively sig (no adjustment)	0.656965	0.0419265	Iba1	Npdc1
ENSMUSG00000015095	-0.0867776	-0.145472	0.625556	0.411706	Nonsig	0.832089	0.584699	Iba1	Fbxw5
ENSMUSG00000015112	0.386546	0.548948	0.0239326	0.000774006	Both	0.199682	0.00757272	Iba1	Slc25a13
ENSMUSG00000015120	-0.129398	-0.0524241	0.465777	0.768413	Nonsig	0.731394	0.856867	Iba1	Ube2i
ENSMUSG00000015126	-0.4223	-0.486637	0.012849	0.00351817	Both	0.15349	0.0223939	Iba1	Tsr3
ENSMUSG00000015127	-0.0685051	0.0144732	0.700266	0.935251	Nonsig	0.873443	0.964487	Iba1	Unkl
ENSMUSG00000015133	0.390858	0.708143	0.0222777	2.8e-06	Both	0.192623	0.000133563	Iba1	Lrrk1
ENSMUSG00000015134	-0.368535	-0.284683	0.03198	0.102711	Exclusively sig (age adjustment)	0.226821	0.233343	Iba1	Aldh1a3
ENSMUSG00000015143	-0.232275	-0.344385	0.186205	0.0461015	Exclusively sig (no adjustment)	0.488633	0.136411	Iba1	Actn1
ENSMUSG00000015149	0.0657829	0.268213	0.711658	0.125104	Nonsig	0.87933	0.265762	Iba1	Sirt2
ENSMUSG00000015165	-0.241009	-0.332931	0.169725	0.0543568	Nonsig	0.467235	0.152626	Iba1	Hnrnpl
ENSMUSG00000015176	-0.0860056	-0.471741	0.628645	0.00485442	Exclusively sig (no adjustment)	0.83276	0.0280563	Iba1	Nolc1
ENSMUSG00000015189	0.232735	-0.0148936	0.185311	0.933374	Nonsig	0.48772	0.963131	Iba1	Casd1
ENSMUSG00000015202	0.37606	0.389644	0.028384	0.0227335	Both	0.21408	0.0840756	Iba1	Cnksr3
ENSMUSG00000015214	-0.0693743	-0.302366	0.696642	0.0821972	Nonsig	0.871967	0.20105	Iba1	Mtmr1
ENSMUSG00000015217	-0.203925	-0.296277	0.247352	0.0888683	Nonsig	0.555118	0.211889	Iba1	Hmgb3
ENSMUSG00000015222	0.0948476	0.0755728	0.593638	0.670992	Nonsig	0.813515	0.791467	Iba1	Map2
ENSMUSG00000015224	0.0792888	0.177167	0.655786	0.316165	Nonsig	0.846511	0.493268	Iba1	Cyp2j9
ENSMUSG00000015243	0.385621	0.675605	0.0243005	1.16e-05	Both	0.201367	0.000345629	Iba1	Abca1
ENSMUSG00000015247	0.498973	0.532782	0.00266534	0.00117897	Both	0.0841621	0.0103658	Iba1	Nipsnap3b
ENSMUSG00000015289	-0.0198786	0.0461126	0.911151	0.795666	Nonsig	0.967283	0.875628	Iba1	LExclusively sig (no adjustment)3
ENSMUSG00000015290	-0.0539478	-0.367366	0.761873	0.0325702	Exclusively sig (no adjustment)	0.904189	0.107267	Iba1	Ubl4a
ENSMUSG00000015291	-0.0939106	-0.388201	0.597308	0.0232858	Exclusively sig (no adjustment)	0.816178	0.0854938	Iba1	Gdi1
ENSMUSG00000015305	0.346412	0.617729	0.0447516	9.93e-05	Both	0.26112	0.0016637	Iba1	Sash1
ENSMUSG00000015312	0.323082	0.208829	0.0623574	0.23592	Nonsig	0.300846	0.406123	Iba1	Gadd45b
ENSMUSG00000015316	0.33208	0.462521	0.0550141	0.00588386	Exclusively sig (no adjustment)	0.28408	0.0323963	Iba1	Slamf1
ENSMUSG00000015335	0.40439	0.364342	0.0176872	0.0341394	Both	0.175342	0.111038	Iba1	Zdhhc12
ENSMUSG00000015337	-0.30584	-0.309858	0.0785674	0.0745263	Nonsig	0.334439	0.18824	Iba1	Endog
ENSMUSG00000015340	0.492075	0.701878	0.0031168	3.74e-06	Both	0.0869327	0.000157754	Iba1	Cybb
ENSMUSG00000015341	0.349848	0.45772	0.0425351	0.00649031	Both	0.255586	0.0347457	Iba1	Golga7
ENSMUSG00000015342	0.0432618	-0.16067	0.808055	0.364018	Nonsig	0.923568	0.540332	Iba1	Xk
ENSMUSG00000015354	0.272178	0.415343	0.119409	0.0145759	Exclusively sig (no adjustment)	0.401121	0.0611175	Iba1	Pcolce2
ENSMUSG00000015355	0.53022	0.787622	0.00125786	3.25e-08	Both	0.0604044	7.33e-06	Iba1	Cd48
ENSMUSG00000015357	0.0933657	0.0779633	0.599446	0.661194	Nonsig	0.817287	0.784787	Iba1	Clpx
ENSMUSG00000015363	-0.241169	-0.287987	0.169434	0.0986095	Nonsig	0.467155	0.227081	Iba1	Trabd
ENSMUSG00000015377	-0.32405	-0.444358	0.0615325	0.00846749	Exclusively sig (no adjustment)	0.298962	0.0419265	Iba1	Dennd6b
ENSMUSG00000015396	0.154863	0.382382	0.381838	0.0256258	Exclusively sig (no adjustment)	0.675595	0.0909384	Iba1	Cd83
ENSMUSG00000015401	0.381085	0.568271	0.0261728	0.000454823	Both	0.20708	0.00510513	Iba1	Cltrn
ENSMUSG00000015405	0.496976	0.612134	0.00278981	0.000119447	Both	0.0841719	0.00191396	Iba1	Ace2
ENSMUSG00000015451	0.182946	0.244812	0.30038	0.162885	Nonsig	0.60753	0.316804	Iba1	C4a
ENSMUSG00000015452	-0.152922	0.00875146	0.387905	0.960823	Nonsig	0.67952	0.978647	Iba1	Ager
ENSMUSG00000015461	-0.280085	-0.323837	0.108632	0.0617128	Nonsig	0.385687	0.165837	Iba1	Atf6b
ENSMUSG00000015467	-0.371325	-0.346378	0.0306053	0.0447741	Both	0.221677	0.134024	Iba1	Egfl8
ENSMUSG00000015468	0.319678	0.319685	0.0653292	0.065323	Nonsig	0.308156	0.172427	Iba1	Notch4
ENSMUSG00000015474	-0.313528	-0.281502	0.0709775	0.106781	Nonsig	0.319424	0.239232	Iba1	Ppt2
ENSMUSG00000015476	-0.286684	-0.513953	0.100212	0.00187607	Exclusively sig (no adjustment)	0.373696	0.0142113	Iba1	Prrt1
ENSMUSG00000015478	-0.158621	-0.0307553	0.370249	0.862914	Nonsig	0.664992	0.918979	Iba1	Rnf5
ENSMUSG00000015484	-0.141574	-0.500725	0.424482	0.0025602	Exclusively sig (no adjustment)	0.702639	0.0176793	Iba1	Fam163a
ENSMUSG00000015488	-0.342858	-0.175895	0.0471399	0.319707	Exclusively sig (age adjustment)	0.266656	0.496377	Iba1	Cacfd1
ENSMUSG00000015501	-0.00510427	-0.169352	0.977144	0.338323	Nonsig	0.991706	0.515444	Iba1	Hivep2
ENSMUSG00000015522	-0.210528	-0.208555	0.232043	0.236548	Nonsig	0.539978	0.406936	Iba1	Arnt
ENSMUSG00000015536	-0.0643651	-0.207332	0.717616	0.239371	Nonsig	0.883129	0.410426	Iba1	Mocs2
ENSMUSG00000015542	-0.338828	-0.220311	0.0499712	0.210561	Exclusively sig (age adjustment)	0.273125	0.376975	Iba1	Nat9
ENSMUSG00000015568	-0.161364	-0.240447	0.361923	0.170754	Nonsig	0.65987	0.327353	Iba1	Lpl
ENSMUSG00000015575	0.263166	0.511459	0.132643	0.00199125	Exclusively sig (no adjustment)	0.421296	0.0148192	Iba1	Atp6v0e
ENSMUSG00000015597	-0.138274	-0.313743	0.435468	0.070774	Nonsig	0.711008	0.182071	Iba1	Zfp318
ENSMUSG00000015599	-0.0831302	-0.0461762	0.640208	0.79539	Nonsig	0.838535	0.875447	Iba1	Ttbk1
ENSMUSG00000015605	-0.203043	-0.342993	0.249447	0.0470474	Exclusively sig (no adjustment)	0.556876	0.138427	Iba1	Srf
ENSMUSG00000015647	0.0768829	0.306008	0.665616	0.0783949	Nonsig	0.853307	0.194599	Iba1	Lama5
ENSMUSG00000015652	0.128641	0.301594	0.468412	0.0830204	Nonsig	0.73342	0.202339	Iba1	Steap1
ENSMUSG00000015653	0.190868	0.379255	0.279568	0.026961	Exclusively sig (no adjustment)	0.587298	0.0942075	Iba1	Steap2
ENSMUSG00000015656	0.0771913	0.0105598	0.664353	0.952735	Nonsig	0.852036	0.974328	Iba1	Hspa8
ENSMUSG00000015659	-0.0441727	0.0802067	0.804091	0.65205	Nonsig	0.921349	0.778287	Iba1	Serac1
ENSMUSG00000015668	0.18129	0.247801	0.304851	0.157651	Nonsig	0.611297	0.310302	Iba1	Pdzd11
ENSMUSG00000015671	0.245958	-0.0401741	0.160864	0.821526	Nonsig	0.456952	0.893297	Iba1	Psma2
ENSMUSG00000015672	0.400292	0.0426395	0.0189855	0.810766	Exclusively sig (age adjustment)	0.181565	0.885913	Iba1	Mrpl32
ENSMUSG00000015697	-0.359355	-0.406131	0.0368606	0.0171585	Both	0.239777	0.0684467	Iba1	Setdb1
ENSMUSG00000015702	-0.449529	-0.0168834	0.00764886	0.924497	Exclusively sig (age adjustment)	0.120334	0.958939	Iba1	Anxa9
ENSMUSG00000015709	0.300026	0.282436	0.084713	0.105573	Nonsig	0.344713	0.237329	Iba1	Arnt2
ENSMUSG00000015711	0.0200604	-0.343082	0.910342	0.0469869	Exclusively sig (no adjustment)	0.966996	0.138338	Iba1	Prune1
ENSMUSG00000015714	0.174478	0.587645	0.323683	0.000257995	Exclusively sig (no adjustment)	0.627003	0.00336486	Iba1	Cers2
ENSMUSG00000015733	0.387679	-0.0269281	0.0234883	0.879841	Exclusively sig (age adjustment)	0.197761	0.930693	Iba1	Capza2
ENSMUSG00000015745	0.284556	0.381894	0.102871	0.0258304	Exclusively sig (no adjustment)	0.377984	0.0914782	Iba1	Plekho1
ENSMUSG00000015747	-0.0309484	-0.149005	0.862062	0.400318	Nonsig	0.947905	0.574082	Iba1	Vps45
ENSMUSG00000015748	0.0228202	-0.214916	0.898067	0.22223	Nonsig	0.961306	0.390345	Iba1	Prpf3
ENSMUSG00000015749	0.183689	0.274973	0.298386	0.115512	Nonsig	0.605526	0.251695	Iba1	Anp32e
ENSMUSG00000015750	0.0788004	0.325495	0.657777	0.0603165	Nonsig	0.847952	0.163371	Iba1	Aph1a
ENSMUSG00000015755	0.221276	0.502861	0.208519	0.00243685	Exclusively sig (no adjustment)	0.512663	0.0170982	Iba1	Tab2
ENSMUSG00000015757	-0.123881	-0.236597	0.485165	0.177915	Nonsig	0.745611	0.336401	Iba1	Ppil4
ENSMUSG00000015759	0.435942	0.0291077	0.00995937	0.870194	Exclusively sig (age adjustment)	0.136481	0.923475	Iba1	Cnih1
ENSMUSG00000015766	0.354906	0.419863	0.0394345	0.0134331	Both	0.247456	0.0577761	Iba1	Eps8
ENSMUSG00000015776	0.138667	0.300746	0.434154	0.0839323	Nonsig	0.710386	0.203771	Iba1	Med22
ENSMUSG00000015790	-0.149292	-0.246434	0.3994	0.160029	Nonsig	0.687099	0.313022	Iba1	Surf1
ENSMUSG00000015804	-0.00338728	-0.0384066	0.984831	0.829261	Nonsig	0.994184	0.899096	Iba1	Med28
ENSMUSG00000015806	0.0993911	0.28853	0.575988	0.0979475	Nonsig	0.803262	0.225855	Iba1	Qdpr
ENSMUSG00000015829	0.606363	0.372573	0.000144032	0.0300067	Both	0.0251303	0.10143	Iba1	Tnr
ENSMUSG00000015837	0.102257	0.112654	0.564977	0.525864	Nonsig	0.794876	0.682789	Iba1	Sqstm1
ENSMUSG00000015839	0.409987	0.755115	0.0160345	2.46e-07	Both	0.167928	2.68e-05	Iba1	Nfe2l2
ENSMUSG00000015843	-0.279715	-0.218475	0.109119	0.214484	Nonsig	0.385762	0.381345	Iba1	Rxrg
ENSMUSG00000015846	0.335392	0.569029	0.0524905	0.000445131	Exclusively sig (no adjustment)	0.278867	0.00503594	Iba1	Rxra
ENSMUSG00000015850	0.38828	0.741433	0.0232554	5.27e-07	Both	0.19751	4.18e-05	Iba1	Adamtsl4
ENSMUSG00000015852	0.276437	0.255147	0.113508	0.145301	Nonsig	0.391599	0.29399	Iba1	Fcrls
ENSMUSG00000015869	-0.475568	-0.373814	0.00447504	0.0294207	Both	0.0999596	0.100085	Iba1	Prpsap1
ENSMUSG00000015879	-0.325269	-0.387077	0.0605059	0.0237234	Exclusively sig (no adjustment)	0.296914	0.0866248	Iba1	Fam184b
ENSMUSG00000015882	-0.0770101	-0.344623	0.665095	0.0459414	Exclusively sig (no adjustment)	0.852709	0.136065	Iba1	Lcorl
ENSMUSG00000015889	-0.188719	-0.0692167	0.285118	0.697298	Nonsig	0.593008	0.810307	Iba1	Lta4h
ENSMUSG00000015932	0.332014	0.261843	0.055065	0.134673	Nonsig	0.284156	0.279638	Iba1	Dstn
ENSMUSG00000015937	-0.346016	-0.467933	0.0450127	0.00525903	Both	0.261634	0.029824	Iba1	Macroh2a1
ENSMUSG00000015942	0.241476	0.0212705	0.168875	0.904957	Nonsig	0.466534	0.946612	Iba1	Gtf2ird2
ENSMUSG00000015943	-0.00234914	-0.0975387	0.98948	0.583155	Nonsig	0.995694	0.726769	Iba1	Bola1
ENSMUSG00000015944	-0.211881	-0.348184	0.228986	0.0435972	Exclusively sig (no adjustment)	0.53617	0.13163	Iba1	Castor2
ENSMUSG00000015947	0.497435	0.610574	0.00276072	0.000125687	Both	0.0841719	0.0019613	Iba1	Fcgr1
ENSMUSG00000015950	0.727088	0.849789	1.11e-06	2.06e-10	Both	0.00429032	3.62e-07	Iba1	Ncf1
ENSMUSG00000015957	0.0427483	-0.0970649	0.810292	0.584995	Nonsig	0.92444	0.72808	Iba1	Wnt11
ENSMUSG00000015961	0.0329873	-0.410161	0.85307	0.0159851	Exclusively sig (no adjustment)	0.9441	0.0652514	Iba1	Adss
ENSMUSG00000015966	0.269335	0.420671	0.123473	0.0132371	Exclusively sig (no adjustment)	0.406626	0.0572309	Iba1	Il17rb
ENSMUSG00000015968	-0.300654	-0.280049	0.0840322	0.108679	Nonsig	0.343456	0.241706	Iba1	Cacna1d
ENSMUSG00000015970	0.0796913	0.271816	0.654147	0.119921	Nonsig	0.845486	0.258198	Iba1	Chdh
ENSMUSG00000015971	-0.375311	-0.665324	0.0287261	1.76e-05	Both	0.215246	0.000473004	Iba1	Actr8
ENSMUSG00000015980	-0.42315	-0.352695	0.0126504	0.0407665	Both	0.152479	0.125817	Iba1	Lrrc27
ENSMUSG00000015981	-0.567657	-0.60889	0.000462804	0.000132758	Both	0.0383979	0.00203701	Iba1	Stk32c
ENSMUSG00000015994	0.000100057	0.267446	0.999552	0.126229	Nonsig	0.999743	0.267592	Iba1	Fnta
ENSMUSG00000016018	0.340221	0.121934	0.0489778	0.492102	Exclusively sig (age adjustment)	0.270428	0.655259	Iba1	Mtrex
ENSMUSG00000016024	0.114199	0.336052	0.520164	0.0519994	Nonsig	0.767745	0.147684	Iba1	Lbp
ENSMUSG00000016028	0.103342	0.398598	0.560833	0.0195447	Exclusively sig (no adjustment)	0.792922	0.0751679	Iba1	Celsr1
ENSMUSG00000016087	0.410651	0.590482	0.0158473	0.000236718	Both	0.167457	0.00314483	Iba1	Fli1
ENSMUSG00000016128	-0.0122056	0.101456	0.945379	0.568044	Nonsig	0.979445	0.715545	Iba1	Stard13
ENSMUSG00000016150	-0.0410584	-0.10225	0.817663	0.565003	Nonsig	0.927524	0.713318	Iba1	Tenm1
ENSMUSG00000016179	-0.00710869	-0.234892	0.968173	0.181154	Nonsig	0.989204	0.340433	Iba1	Camk1g
ENSMUSG00000016181	-0.32062	-0.480443	0.0644956	0.00402904	Exclusively sig (no adjustment)	0.306173	0.0245511	Iba1	Utp25
ENSMUSG00000016194	0.164271	-0.270757	0.353222	0.121427	Nonsig	0.65376	0.260203	Iba1	Hsd11b1
ENSMUSG00000016200	-0.16487	-0.235861	0.351446	0.179307	Nonsig	0.65218	0.338136	Iba1	Syt14
ENSMUSG00000016206	0.376883	0.663319	0.0280117	1.91e-05	Both	0.213695	0.000504952	Iba1	H2-M3
ENSMUSG00000016239	0.0794746	0.10947	0.655029	0.537701	Nonsig	0.84609	0.691411	Iba1	Lonrf3
ENSMUSG00000016252	0.201996	0.14602	0.251949	0.409928	Nonsig	0.558964	0.583176	Iba1	Atp5e
ENSMUSG00000016253	-0.0973465	-0.196956	0.583902	0.264225	Nonsig	0.807934	0.438932	Iba1	Nelfcd
ENSMUSG00000016256	0.491355	0.702398	0.00316757	3.65e-06	Both	0.0876121	0.00015489	Iba1	Ctsz
ENSMUSG00000016257	0.00433072	-0.224601	0.980607	0.201588	Nonsig	0.992681	0.365157	Iba1	Prelid3b
ENSMUSG00000016262	-0.299382	-0.640603	0.0854165	4.49e-05	Exclusively sig (no adjustment)	0.34623	0.000946737	Iba1	Sertad4
ENSMUSG00000016308	0.425966	-0.0770623	0.0120106	0.664881	Exclusively sig (age adjustment)	0.148903	0.787591	Iba1	Ube2a
ENSMUSG00000016319	0.141749	-0.162669	0.423904	0.358001	Nonsig	0.702244	0.533975	Iba1	Slc25a5
ENSMUSG00000016344	0.187385	0.0746422	0.2886	0.67482	Nonsig	0.59604	0.793871	Iba1	Ppdpf
ENSMUSG00000016346	0.0337763	-0.0560341	0.849595	0.752945	Nonsig	0.943019	0.847109	Iba1	Kcnq2
ENSMUSG00000016349	-0.0322979	-0.315512	0.856108	0.0691149	Nonsig	0.945391	0.178947	Iba1	Eef1a2
ENSMUSG00000016356	0.0269419	0.0307318	0.87978	0.863018	Nonsig	0.954536	0.919027	Iba1	Col20a1
ENSMUSG00000016382	0.357193	-0.0378299	0.0380942	0.831788	Exclusively sig (age adjustment)	0.243793	0.900264	Iba1	Pls3
ENSMUSG00000016386	-0.32078	-0.584465	0.0643554	0.000283847	Exclusively sig (no adjustment)	0.305863	0.00362083	Iba1	Mpped2
ENSMUSG00000016409	0.156462	0.0317091	0.37688	0.858705	Nonsig	0.671786	0.916111	Iba1	Nkap
ENSMUSG00000016427	0.0626716	0.145887	0.724754	0.410361	Nonsig	0.886206	0.583422	Iba1	Ndufa1
ENSMUSG00000016477	0.486378	0.385571	0.00353831	0.0243206	Both	0.0915233	0.0879765	Iba1	E2f3
ENSMUSG00000016481	0.383983	0.50056	0.0249633	0.00256994	Both	0.20322	0.017731	Iba1	Cr1l
ENSMUSG00000016487	-0.0340882	0.178112	0.848222	0.313548	Nonsig	0.942631	0.490958	Iba1	Ppfibp1
ENSMUSG00000016493	-0.26823	-0.396193	0.125079	0.0203624	Exclusively sig (no adjustment)	0.409277	0.0774967	Iba1	Cd46
ENSMUSG00000016494	0.533203	0.339189	0.00116643	0.0497126	Both	0.0585006	0.143184	Iba1	Cd34
ENSMUSG00000016495	-0.079449	0.0635568	0.655133	0.72102	Nonsig	0.846116	0.826527	Iba1	Plgrkt
ENSMUSG00000016496	0.377321	0.535444	0.0278152	0.00110162	Both	0.21265	0.00991101	Iba1	Cd274
ENSMUSG00000016503	-0.000478974	-0.00959605	0.997855	0.957045	Nonsig	0.999112	0.976474	Iba1	Gtf3a
ENSMUSG00000016510	-0.0274105	0.0616402	0.877705	0.729112	Nonsig	0.953526	0.831282	Iba1	Mtif3
ENSMUSG00000016520	0.306512	0.301542	0.0778795	0.0830763	Nonsig	0.333373	0.202383	Iba1	Lnx2
ENSMUSG00000016526	0.256476	-0.0305432	0.143145	0.863851	Nonsig	0.435367	0.91954	Iba1	Dyrk3
ENSMUSG00000016528	0.455418	0.684822	0.00679964	7.92e-06	Both	0.114989	0.000261804	Iba1	Mapkapk2
ENSMUSG00000016534	0.621838	0.776516	8.65e-05	6.74e-08	Both	0.0199676	1.12e-05	Iba1	Lamp2
ENSMUSG00000016541	0.337959	-0.0887325	0.0505993	0.617759	Nonsig	0.274935	0.753334	Iba1	Atxn10
ENSMUSG00000016552	-0.072022	-0.0609764	0.685643	0.731922	Nonsig	0.865647	0.833169	Iba1	Foxred2
ENSMUSG00000016554	0.0557981	-0.0900174	0.753953	0.612657	Nonsig	0.900397	0.748973	Iba1	Eif3d
ENSMUSG00000016559	0.212316	0.20767	0.228011	0.238589	Nonsig	0.535435	0.409685	Iba1	H3f3b
ENSMUSG00000016619	-0.107046	-0.240855	0.546796	0.170007	Nonsig	0.782856	0.32652	Iba1	Nup50
ENSMUSG00000016624	-0.298359	-0.433292	0.0865422	0.0104728	Exclusively sig (no adjustment)	0.348276	0.0486265	Iba1	Phf21b
ENSMUSG00000016637	0.17658	0.0324249	0.317797	0.855549	Nonsig	0.622337	0.914235	Iba1	Ift27
ENSMUSG00000016664	0.0679501	0.487657	0.702584	0.00343961	Exclusively sig (no adjustment)	0.874706	0.0220009	Iba1	Pacsin2
ENSMUSG00000016756	0.0194917	-0.0243527	0.912874	0.891261	Nonsig	0.968244	0.93772	Iba1	Cmah
ENSMUSG00000016757	-0.0907931	0.0994851	0.609586	0.575625	Nonsig	0.822294	0.720939	Iba1	Ttll12
ENSMUSG00000016763	0.0481189	0.0383912	0.786975	0.829328	Nonsig	0.914044	0.899096	Iba1	Scube1
ENSMUSG00000016831	0.225718	-0.11453	0.199296	0.518948	Nonsig	0.503199	0.677619	Iba1	Tox4
ENSMUSG00000016833	0.0224654	-0.089862	0.899644	0.613273	Nonsig	0.96201	0.749325	Iba1	Mrps18c
ENSMUSG00000016918	0.373382	0.64052	0.0296236	4.5e-05	Both	0.218189	0.000948292	Iba1	Sulf1
ENSMUSG00000016921	-0.140024	-0.21883	0.429624	0.213722	Nonsig	0.70662	0.380584	Iba1	Srsf6
ENSMUSG00000016933	-0.269973	-0.202137	0.122551	0.251611	Nonsig	0.404934	0.424934	Iba1	Plcg1
ENSMUSG00000016940	-0.21592	-0.193571	0.220027	0.272685	Nonsig	0.52661	0.448891	Iba1	Kctd2
ENSMUSG00000016946	0.455338	0.506296	0.00681057	0.00224939	Both	0.114989	0.0161954	Iba1	Kctd5
ENSMUSG00000016984	0.130847	-0.0894878	0.460754	0.614758	Nonsig	0.727084	0.750601	Iba1	Etaa1
ENSMUSG00000016995	-0.0985412	0.208658	0.579271	0.236312	Nonsig	0.805196	0.406647	Iba1	Matn4
ENSMUSG00000017007	-0.300867	-0.115567	0.0838018	0.515147	Nonsig	0.343229	0.674394	Iba1	Rbpjl
ENSMUSG00000017009	0.580304	0.721926	0.000321156	1.44e-06	Both	0.0337448	8.24e-05	Iba1	Sdc4
ENSMUSG00000017057	0.675102	0.828124	1.19e-05	1.51e-09	Both	0.0105158	1.24e-06	Iba1	Il13ra1
ENSMUSG00000017119	0.159294	-0.013709	0.368196	0.938663	Nonsig	0.663657	0.966689	Iba1	Nbr1
ENSMUSG00000017132	-0.246775	-0.534538	0.159433	0.00112743	Exclusively sig (no adjustment)	0.455445	0.0100591	Iba1	Cyth1
ENSMUSG00000017144	0.0824126	0.235603	0.643107	0.179798	Nonsig	0.839911	0.338655	Iba1	Rnd3
ENSMUSG00000017146	-0.088294	-0.0914684	0.619504	0.606917	Nonsig	0.828299	0.744782	Iba1	Brca1
ENSMUSG00000017167	-0.473512	-0.539166	0.00467553	0.00100097	Both	0.101689	0.0092363	Iba1	Cntnap1
ENSMUSG00000017176	-0.356269	-0.417298	0.038631	0.0140721	Both	0.245397	0.0596583	Iba1	Nt5c3b
ENSMUSG00000017188	0.299849	0.0997539	0.0849061	0.574588	Nonsig	0.345231	0.720269	Iba1	Coa3
ENSMUSG00000017210	-0.324282	-0.551182	0.0613356	0.000729048	Exclusively sig (no adjustment)	0.298921	0.00724572	Iba1	Med24
ENSMUSG00000017221	-0.0323672	-0.201656	0.855803	0.252764	Nonsig	0.945253	0.426149	Iba1	Psmd3
ENSMUSG00000017264	-0.0598652	-0.285756	0.736632	0.101366	Nonsig	0.892129	0.231359	Iba1	Exosc10
ENSMUSG00000017286	0.146171	0.136211	0.409438	0.442415	Nonsig	0.692451	0.612129	Iba1	Glod4
ENSMUSG00000017288	-0.148324	-0.461848	0.402499	0.00596576	Exclusively sig (no adjustment)	0.688346	0.0327034	Iba1	Vps53
ENSMUSG00000017291	0.00314461	-0.145237	0.985918	0.41247	Nonsig	0.994455	0.585361	Iba1	Taok1
ENSMUSG00000017299	-0.0273576	0.0685606	0.877939	0.700034	Nonsig	0.953565	0.812071	Iba1	Dnttip1
ENSMUSG00000017307	-0.36347	-0.37966	0.0346028	0.0267852	Both	0.234412	0.0938511	Iba1	Acot8
ENSMUSG00000017309	0.325292	0.423978	0.0604862	0.0124594	Exclusively sig (no adjustment)	0.29691	0.0549269	Iba1	Cd300lg
ENSMUSG00000017314	-0.491822	-0.638467	0.00313459	4.84e-05	Both	0.0869921	0.0010062	Iba1	Mpp2
ENSMUSG00000017344	0.0509423	0.435656	0.774788	0.0100136	Exclusively sig (no adjustment)	0.90883	0.0472454	Iba1	Vtn
ENSMUSG00000017376	0.0374618	-0.125959	0.833401	0.477815	Nonsig	0.935334	0.642938	Iba1	Nlk
ENSMUSG00000017386	0.0267827	0.00559035	0.880485	0.974968	Nonsig	0.954785	0.986718	Iba1	Traf4
ENSMUSG00000017390	0.33709	0.543257	0.0512332	0.000899745	Exclusively sig (no adjustment)	0.275613	0.00852667	Iba1	Aldoc
ENSMUSG00000017400	0.0499412	-0.015441	0.779103	0.930932	Nonsig	0.910656	0.962181	Iba1	Stac2
ENSMUSG00000017404	0.0100932	0.00631098	0.954822	0.971743	Nonsig	0.983343	0.985132	Iba1	Rpl19
ENSMUSG00000017405	0.306067	0.478724	0.0783349	0.00418169	Exclusively sig (no adjustment)	0.333815	0.025188	Iba1	Nek8
ENSMUSG00000017412	0.033549	-0.129013	0.850596	0.467117	Nonsig	0.943152	0.634308	Iba1	Cacnb4
ENSMUSG00000017417	0.50457	0.491876	0.00234195	0.00313074	Both	0.0819055	0.0205785	Iba1	Plxdc1
ENSMUSG00000017418	0.0846923	-0.0309068	0.633916	0.862246	Nonsig	0.835983	0.918453	Iba1	Arl5b
ENSMUSG00000017421	0.0371439	-0.195119	0.834796	0.268794	Nonsig	0.936276	0.444771	Iba1	Zfp207
ENSMUSG00000017428	0.140398	0.0278058	0.428379	0.875954	Nonsig	0.705933	0.92777	Iba1	Psmd11
ENSMUSG00000017446	0.371395	0.506659	0.0305717	0.00223029	Both	0.221564	0.0160845	Iba1	C1qtnf1
ENSMUSG00000017453	-0.0274057	0.153222	0.877726	0.386962	Nonsig	0.953526	0.561285	Iba1	Pipox
ENSMUSG00000017466	0.483224	0.678447	0.00379223	1.04e-05	Both	0.0948238	0.000313927	Iba1	Timp2
ENSMUSG00000017478	-0.197002	-0.185932	0.264109	0.292422	Nonsig	0.571647	0.469279	Iba1	Zc3h18
ENSMUSG00000017485	0.240559	-0.0517475	0.170548	0.771322	Nonsig	0.468216	0.858402	Iba1	Top2b
ENSMUSG00000017491	-0.30517	-0.328944	0.0792581	0.0574911	Nonsig	0.334992	0.158106	Iba1	Rarb
ENSMUSG00000017493	0.0439747	-0.425286	0.804953	0.0121625	Exclusively sig (no adjustment)	0.921698	0.0541197	Iba1	Igfbp4
ENSMUSG00000017499	-0.235572	-0.302786	0.179857	0.0817517	Nonsig	0.479915	0.200241	Iba1	Cdc6
ENSMUSG00000017548	0.345696	0.271836	0.0452248	0.119892	Exclusively sig (age adjustment)	0.262041	0.258198	Iba1	Suz12
ENSMUSG00000017550	-0.0994476	-0.279679	0.57577	0.109167	Nonsig	0.803101	0.242399	Iba1	Atad5
ENSMUSG00000017561	0.0376446	0.0592825	0.8326	0.739107	Nonsig	0.934815	0.838174	Iba1	Crlf3
ENSMUSG00000017607	0.0571354	0.309505	0.748245	0.0748744	Nonsig	0.898432	0.188755	Iba1	Tns4
ENSMUSG00000017615	0.161029	0.228178	0.362935	0.194311	Nonsig	0.660054	0.356248	Iba1	Tnfaip1
ENSMUSG00000017631	-0.218961	-0.322833	0.213441	0.062571	Nonsig	0.518993	0.167532	Iba1	Abr
ENSMUSG00000017639	0.0533063	0.0794533	0.764625	0.655116	Nonsig	0.905529	0.780793	Iba1	Rab11fip4
ENSMUSG00000017664	0.261153	-0.0382798	0.135741	0.829816	Nonsig	0.425372	0.899096	Iba1	Slc35c2
ENSMUSG00000017667	-0.456295	-0.418312	0.00668037	0.0138165	Both	0.114234	0.0589088	Iba1	Zfp334
ENSMUSG00000017670	-0.140749	-0.383463	0.427213	0.0251769	Exclusively sig (no adjustment)	0.704974	0.0897714	Iba1	Elmo2
ENSMUSG00000017677	0.119348	0.113833	0.5014	0.521513	Nonsig	0.755355	0.679273	Iba1	Wsb1
ENSMUSG00000017679	-0.265622	-0.310244	0.128934	0.0741461	Nonsig	0.415312	0.18771	Iba1	Ttpal
ENSMUSG00000017686	0.21842	-0.199676	0.214602	0.257552	Nonsig	0.520448	0.431857	Iba1	Rhot1
ENSMUSG00000017692	-0.397934	-0.618406	0.0197678	9.71e-05	Both	0.184092	0.00163174	Iba1	Rhbdl3
ENSMUSG00000017697	0.352368	0.197209	0.0409669	0.263597	Exclusively sig (age adjustment)	0.251681	0.438188	Iba1	Ada
ENSMUSG00000017707	0.721255	0.697892	1.49e-06	4.47e-06	Both	0.00429032	0.000176541	Iba1	Serinc3
ENSMUSG00000017713	-0.102935	-0.0216863	0.562386	0.903108	Nonsig	0.793661	0.945497	Iba1	Tha1
ENSMUSG00000017715	-0.0836972	-0.155034	0.637922	0.381305	Nonsig	0.837386	0.556755	Iba1	Pgs1
ENSMUSG00000017718	0.139694	0.263412	0.430723	0.132267	Nonsig	0.707495	0.276549	Iba1	Afmid
ENSMUSG00000017721	-0.00254003	-0.043448	0.988625	0.807244	Nonsig	0.995153	0.883171	Iba1	Pigt
ENSMUSG00000017723	0.22391	0.350224	0.203014	0.0422981	Exclusively sig (no adjustment)	0.507334	0.128882	Iba1	Wfdc2
ENSMUSG00000017724	-0.442601	-0.359477	0.00876223	0.0367923	Both	0.129358	0.117167	Iba1	Etv4
ENSMUSG00000017734	0.468466	0.539519	0.00520073	0.000991847	Both	0.105601	0.00917975	Iba1	Dbndd2
ENSMUSG00000017737	-0.0458072	0.0161349	0.79699	0.927835	Nonsig	0.917782	0.961068	Iba1	Mmp9
ENSMUSG00000017740	-0.320799	-0.577099	0.0643381	0.00035281	Exclusively sig (no adjustment)	0.305863	0.00423237	Iba1	Slc12a5
ENSMUSG00000017747	0.302962	0.56805	0.081565	0.000457673	Exclusively sig (no adjustment)	0.339837	0.00512614	Iba1	Ghdc
ENSMUSG00000017754	-0.127777	0.278496	0.47143	0.110736	Nonsig	0.735505	0.244845	Iba1	Pltp
ENSMUSG00000017756	0.265292	0.556361	0.129427	0.000633592	Exclusively sig (no adjustment)	0.416112	0.0065499	Iba1	Slc12a7
ENSMUSG00000017760	0.385961	0.654953	0.0241649	2.63e-05	Both	0.200512	0.00063406	Iba1	Ctsa
ENSMUSG00000017764	-0.297594	-0.346157	0.0873918	0.0449197	Exclusively sig (no adjustment)	0.349323	0.134255	Iba1	Zswim1
ENSMUSG00000017765	0.189055	0.497029	0.284244	0.00278643	Exclusively sig (no adjustment)	0.59245	0.0188114	Iba1	Slc12a4
ENSMUSG00000017774	0.43302	0.517791	0.0105268	0.00171023	Both	0.139614	0.0134413	Iba1	Myo1c
ENSMUSG00000017776	0.112288	-0.0315119	0.527215	0.859575	Nonsig	0.771736	0.916666	Iba1	Crk
ENSMUSG00000017778	0.122562	0.0122108	0.489858	0.945356	Nonsig	0.748386	0.970188	Iba1	Cox7c
ENSMUSG00000017781	0.171089	-0.273806	0.333316	0.117128	Nonsig	0.636167	0.254111	Iba1	Pitpna
ENSMUSG00000017801	-0.0428264	-0.298706	0.809952	0.0861589	Nonsig	0.92444	0.207891	Iba1	Mlx
ENSMUSG00000017802	-0.393165	-0.351668	0.0214318	0.0413977	Both	0.189816	0.127066	Iba1	Retreg3
ENSMUSG00000017817	-0.0548662	0.0812881	0.757939	0.64766	Nonsig	0.902674	0.774982	Iba1	Jph2
ENSMUSG00000017830	0.394113	0.527632	0.021092	0.00134227	Both	0.189194	0.0113442	Iba1	Dhx58
ENSMUSG00000017831	0.328695	-0.128654	0.0576916	0.468367	Nonsig	0.290723	0.635181	Iba1	Rab5a
ENSMUSG00000017837	-0.183005	-0.0883333	0.300221	0.619348	Nonsig	0.60753	0.754041	Iba1	Nkiras2
ENSMUSG00000017843	0.395413	0.166228	0.0206335	0.347438	Exclusively sig (age adjustment)	0.187819	0.523887	Iba1	Ppp2r5c
ENSMUSG00000017858	0.118012	0.415414	0.506235	0.0145572	Exclusively sig (no adjustment)	0.758266	0.0610998	Iba1	Ift52
ENSMUSG00000017861	-0.32093	-0.563556	0.0642236	0.000519386	Exclusively sig (no adjustment)	0.305514	0.00563752	Iba1	Mybl2
ENSMUSG00000017868	-0.164349	-0.174628	0.352991	0.323261	Nonsig	0.653503	0.500312	Iba1	Sgk2
ENSMUSG00000017897	0.223968	0.355217	0.202895	0.0392499	Exclusively sig (no adjustment)	0.507334	0.122679	Iba1	Eya2
ENSMUSG00000017929	0.116576	0.220902	0.511458	0.209309	Nonsig	0.761612	0.375204	Iba1	B4galt5
ENSMUSG00000017943	-0.0541589	-0.364284	0.760969	0.0341699	Exclusively sig (no adjustment)	0.903942	0.111091	Iba1	Gdap1l1
ENSMUSG00000017969	-0.053095	0.243966	0.765532	0.164389	Nonsig	0.905548	0.31877	Iba1	Ptgis
ENSMUSG00000017978	-0.0417074	-0.490815	0.81483	0.00320611	Exclusively sig (no adjustment)	0.925951	0.0209599	Iba1	Cadps2
ENSMUSG00000017999	-0.0729958	-0.167015	0.681613	0.345126	Nonsig	0.864161	0.521961	Iba1	Ddx27
ENSMUSG00000018001	0.0602377	-0.0893454	0.735052	0.615323	Nonsig	0.890819	0.750946	Iba1	Cyth3
ENSMUSG00000018008	0.462059	0.71285	0.00593996	2.24e-06	Both	0.110912	0.000113192	Iba1	Cyth4
ENSMUSG00000018012	-0.160568	-0.185875	0.364328	0.292572	Nonsig	0.660704	0.469425	Iba1	Rac3
ENSMUSG00000018040	-0.258696	-0.408462	0.139595	0.0164715	Exclusively sig (no adjustment)	0.431174	0.0665773	Iba1	Rrp7a
ENSMUSG00000018042	0.456496	0.666877	0.00665333	1.66e-05	Both	0.114183	0.000451697	Iba1	Cyb5r3
ENSMUSG00000018068	-0.143389	-0.248746	0.418506	0.156021	Nonsig	0.698502	0.308363	Iba1	Ints2
ENSMUSG00000018076	-0.179197	-0.143946	0.310563	0.416682	Nonsig	0.616377	0.589143	Iba1	Med13l
ENSMUSG00000018102	0.346342	0.568639	0.0447973	0.000450091	Both	0.26112	0.00507243	Iba1	H2bc4
ENSMUSG00000018126	-0.14015	0.110583	0.429205	0.533547	Nonsig	0.706491	0.688438	Iba1	Baiap2l2
ENSMUSG00000018143	0.585516	0.668212	0.000275056	1.57e-05	Both	0.0320632	0.000432054	Iba1	Mafk
ENSMUSG00000018160	-0.199359	-0.185848	0.258322	0.292644	Nonsig	0.565042	0.469444	Iba1	Med1
ENSMUSG00000018166	-0.413	-0.12624	0.0151996	0.476823	Exclusively sig (age adjustment)	0.164948	0.642048	Iba1	Erbb3
ENSMUSG00000018167	-0.112917	-0.190527	0.524891	0.280444	Nonsig	0.77001	0.457111	Iba1	Stard3
ENSMUSG00000018169	0.205698	0.284177	0.243177	0.103351	Nonsig	0.550786	0.234116	Iba1	Mfng
ENSMUSG00000018171	-0.0974065	-0.523058	0.583668	0.00150363	Exclusively sig (no adjustment)	0.807875	0.0123362	Iba1	Vmp1
ENSMUSG00000018189	-0.0382361	-0.277924	0.830008	0.111501	Nonsig	0.933974	0.245809	Iba1	Uchl5
ENSMUSG00000018196	-0.135011	-0.364644	0.446481	0.03398	Exclusively sig (no adjustment)	0.718939	0.110657	Iba1	Glrx2
ENSMUSG00000018199	0.308296	0.197798	0.0760772	0.262145	Nonsig	0.330125	0.436946	Iba1	Ro60
ENSMUSG00000018209	0.0589832	-0.00485861	0.740378	0.978244	Nonsig	0.894241	0.988381	Iba1	Stk4
ENSMUSG00000018217	0.479036	0.733384	0.00415364	8.07e-07	Both	0.0985646	5.36e-05	Iba1	Pmp22
ENSMUSG00000018238	0.110413	-0.0382126	0.534179	0.830111	Nonsig	0.776569	0.899353	Iba1	Gdf9
ENSMUSG00000018239	-0.383101	-0.28366	0.0253268	0.104006	Exclusively sig (age adjustment)	0.204557	0.23496	Iba1	Zcchc10
ENSMUSG00000018286	-0.0080284	-0.0835929	0.964057	0.638342	Nonsig	0.986745	0.768055	Iba1	Psmb6
ENSMUSG00000018287	-0.0960491	-0.0356302	0.588948	0.841441	Nonsig	0.810474	0.90577	Iba1	Spag7
ENSMUSG00000018293	0.220392	0.114047	0.210389	0.520725	Nonsig	0.515565	0.678923	Iba1	Pfn1
ENSMUSG00000018322	0.133569	-0.0883903	0.451399	0.619121	Nonsig	0.721971	0.753823	Iba1	Tomm34
ENSMUSG00000018326	0.449798	-0.0193072	0.00760816	0.913696	Exclusively sig (age adjustment)	0.120192	0.951822	Iba1	Ywhab
ENSMUSG00000018334	-0.00492368	-0.30902	0.977952	0.0753553	Nonsig	0.992041	0.189389	Iba1	Ksr1
ENSMUSG00000018339	0.00256814	0.452132	0.988499	0.00726298	Exclusively sig (no adjustment)	0.99509	0.0375908	Iba1	Gpx3
ENSMUSG00000018340	0.246868	0.348384	0.159272	0.0434687	Exclusively sig (no adjustment)	0.455149	0.131344	Iba1	Anxa6
ENSMUSG00000018347	-0.0671355	-0.438839	0.70599	0.0094224	Exclusively sig (no adjustment)	0.876722	0.0451924	Iba1	Zkscan6
ENSMUSG00000018362	0.334393	0.276052	0.053242	0.114033	Nonsig	0.280274	0.249605	Iba1	Kpna2
ENSMUSG00000018363	-0.0991412	0.00586317	0.576952	0.973747	Nonsig	0.803654	0.985833	Iba1	Smurf2
ENSMUSG00000018372	-0.230429	-0.330896	0.189828	0.055939	Nonsig	0.492723	0.155416	Iba1	Cep95
ENSMUSG00000018377	0.202235	0.323235	0.251376	0.0622266	Nonsig	0.558743	0.166777	Iba1	Vezf1
ENSMUSG00000018378	-0.270442	-0.172007	0.121878	0.33069	Nonsig	0.404208	0.507955	Iba1	2210416O15Rik
ENSMUSG00000018379	-0.0387381	-0.310241	0.827809	0.0741491	Nonsig	0.932557	0.18771	Iba1	Srsf1
ENSMUSG00000018381	0.440866	0.633871	0.00906165	5.7e-05	Both	0.131268	0.00111142	Iba1	Abi3
ENSMUSG00000018387	0.016852	-0.0555836	0.924637	0.75487	Nonsig	0.971339	0.847874	Iba1	Shroom1
ENSMUSG00000018395	0.0720328	0.01111	0.685598	0.950276	Nonsig	0.865647	0.973168	Iba1	Kif3a
ENSMUSG00000018398	0.0603031	0.0290195	0.734775	0.870584	Nonsig	0.890635	0.923702	Iba1	2023-09-08
ENSMUSG00000018401	0.01875	-0.0203953	0.916178	0.908852	Nonsig	0.969195	0.94879	Iba1	Mtmr4
ENSMUSG00000018405	-0.130942	-0.201529	0.460425	0.253069	Nonsig	0.726711	0.426527	Iba1	Mrm1
ENSMUSG00000018411	0.135623	-0.0419773	0.444405	0.813653	Nonsig	0.716846	0.887956	Iba1	Mapt
ENSMUSG00000018412	-0.122694	-0.1605	0.489389	0.364534	Nonsig	0.748377	0.540896	Iba1	Kansl1
ENSMUSG00000018415	-0.112179	-0.237002	0.527621	0.177152	Nonsig	0.77194	0.335483	Iba1	Gid4
ENSMUSG00000018417	-0.185477	-0.213833	0.293626	0.224626	Nonsig	0.599674	0.393102	Iba1	Myo1b
ENSMUSG00000018425	0.303882	0.351783	0.0805971	0.0413266	Exclusively sig (no adjustment)	0.337588	0.126947	Iba1	Dhx40
ENSMUSG00000018427	-0.430418	-0.317672	0.0110549	0.0671317	Exclusively sig (age adjustment)	0.142408	0.175607	Iba1	Ypel2
ENSMUSG00000018428	0.00488047	-0.058499	0.978146	0.742437	Nonsig	0.992109	0.839949	Iba1	Akap1
ENSMUSG00000018433	0.220013	-0.0417108	0.211195	0.814816	Nonsig	0.516573	0.888483	Iba1	Nol11
ENSMUSG00000018442	0.224857	0.190357	0.201061	0.280882	Nonsig	0.505323	0.457587	Iba1	Derl2
ENSMUSG00000018446	-0.288627	-0.365006	0.0978302	0.0337894	Exclusively sig (no adjustment)	0.369286	0.110248	Iba1	C1qbp
ENSMUSG00000018449	-0.130143	0.0662367	0.463192	0.709754	Nonsig	0.729735	0.819024	Iba1	Rpain
ENSMUSG00000018451	-0.104795	0.12729	0.555306	0.473135	Nonsig	0.7898	0.638889	Iba1	6330403K07Rik
ENSMUSG00000018459	0.259344	0.514891	0.138571	0.00183432	Exclusively sig (no adjustment)	0.429696	0.0140235	Iba1	Slc13a3
ENSMUSG00000018470	-0.308673	-0.594755	0.0757006	0.000207625	Exclusively sig (no adjustment)	0.329267	0.00284994	Iba1	Kcnab3
ENSMUSG00000018474	-0.5263	-0.499291	0.00138761	0.00264598	Both	0.0636233	0.0181282	Iba1	Chd3
ENSMUSG00000018476	-0.32742	-0.292568	0.0587265	0.0931312	Nonsig	0.292385	0.2188	Iba1	Kdm6b
ENSMUSG00000018481	-0.0605823	-0.123243	0.733591	0.487432	Nonsig	0.890205	0.651251	Iba1	Appbp2
ENSMUSG00000018486	0.0261799	0.20935	0.883157	0.234727	Nonsig	0.956033	0.404779	Iba1	Wnt9b
ENSMUSG00000018500	0.00878318	0.382636	0.960681	0.0255196	Exclusively sig (no adjustment)	0.985405	0.0906227	Iba1	Adora2b
ENSMUSG00000018501	-0.100524	-0.091436	0.571624	0.607045	Nonsig	0.800304	0.744837	Iba1	Ncor1
ENSMUSG00000018507	0.0972098	0.275804	0.584432	0.114371	Nonsig	0.807997	0.250186	Iba1	Trpv2
ENSMUSG00000018509	-0.245697	-0.41402	0.161322	0.0149254	Exclusively sig (no adjustment)	0.457595	0.0622012	Iba1	Cenpv
ENSMUSG00000018537	-0.33804	-0.430546	0.0505401	0.0110284	Exclusively sig (no adjustment)	0.274798	0.0504309	Iba1	Pcgf2
ENSMUSG00000018541	0.0167438	-0.285607	0.92512	0.101552	Nonsig	0.971398	0.231716	Iba1	Cwc25
ENSMUSG00000018547	-0.0228724	-0.164767	0.897836	0.351752	Nonsig	0.961272	0.528116	Iba1	Pip4k2b
ENSMUSG00000018548	-0.0799032	-0.35046	0.653284	0.0421499	Exclusively sig (no adjustment)	0.845088	0.12862	Iba1	Trim37
ENSMUSG00000018554	-0.392388	-0.437664	0.0217137	0.00963715	Both	0.190913	0.045891	Iba1	Ybx2
ENSMUSG00000018559	-0.174413	-0.287557	0.323868	0.0991371	Nonsig	0.627063	0.227661	Iba1	Ctdnep1
ENSMUSG00000018565	-0.339447	-0.522214	0.0495278	0.00153516	Both	0.272158	0.0124732	Iba1	Elp5
ENSMUSG00000018566	0.426426	0.689311	0.0119088	6.53e-06	Both	0.148409	0.000230548	Iba1	Slc2a4
ENSMUSG00000018567	0.329352	0.374405	0.0571638	0.0291447	Exclusively sig (no adjustment)	0.288951	0.0995108	Iba1	Gabarap
ENSMUSG00000018572	-0.247145	-0.146447	0.158789	0.408547	Nonsig	0.454362	0.581738	Iba1	Phf23
ENSMUSG00000018574	0.129715	0.442777	0.464677	0.00873223	Exclusively sig (no adjustment)	0.730706	0.0428202	Iba1	Acadvl
ENSMUSG00000018581	-0.149335	0.105123	0.399263	0.554065	Nonsig	0.687007	0.704002	Iba1	Dnah11
ENSMUSG00000018583	-0.110944	-0.145311	0.532202	0.41223	Nonsig	0.775403	0.585201	Iba1	G3bp1
ENSMUSG00000018585	0.1628	0.26475	0.357611	0.130241	Nonsig	0.657225	0.273603	Iba1	Atox1
ENSMUSG00000018589	-0.151979	-0.279369	0.390872	0.109576	Nonsig	0.681606	0.24307	Iba1	Glra2
ENSMUSG00000018593	0.445654	0.622071	0.00825559	8.58e-05	Both	0.125618	0.00148854	Iba1	Sparc
ENSMUSG00000018599	-0.0730832	-0.0837261	0.681252	0.637805	Nonsig	0.863972	0.767763	Iba1	Mief2
ENSMUSG00000018604	-0.139457	-0.0891022	0.431514	0.61629	Nonsig	0.70813	0.75195	Iba1	Tbx3
ENSMUSG00000018634	-0.283685	-0.419083	0.103975	0.0136248	Exclusively sig (no adjustment)	0.37938	0.0583311	Iba1	Crhr1
ENSMUSG00000018648	0.0399631	-0.0118852	0.822449	0.946811	Nonsig	0.929967	0.971305	Iba1	Dusp14
ENSMUSG00000018651	-0.163434	-0.18619	0.355715	0.29174	Nonsig	0.655787	0.468581	Iba1	Tada2a
ENSMUSG00000018654	0.649538	0.781695	3.23e-05	4.82e-08	Both	0.012245	8.91e-06	Iba1	Ikzf1
ENSMUSG00000018659	-0.230229	-0.30281	0.190223	0.0817259	Nonsig	0.493217	0.200219	Iba1	Pnpo
ENSMUSG00000018661	-0.158859	-0.378107	0.369522	0.0274657	Exclusively sig (no adjustment)	0.664446	0.0952714	Iba1	Cog1
ENSMUSG00000018666	-0.168186	-0.268497	0.341705	0.12469	Nonsig	0.642919	0.265204	Iba1	Cbx1
ENSMUSG00000018669	0.112509	0.281618	0.5264	0.10663	Nonsig	0.771231	0.239037	Iba1	Cdk5rap3
ENSMUSG00000018672	-0.136264	0.255437	0.442236	0.144829	Nonsig	0.71526	0.293413	Iba1	Copz2
ENSMUSG00000018677	0.00124655	0.23173	0.994418	0.18727	Nonsig	0.997751	0.34793	Iba1	Slc25a39
ENSMUSG00000018678	0.207953	0.078891	0.237935	0.657407	Nonsig	0.546161	0.782303	Iba1	Sp2
ENSMUSG00000018697	-0.454662	-0.45056	0.00690393	0.00749401	Both	0.115792	0.0385074	Iba1	Aatf
ENSMUSG00000018707	-0.11958	-0.0904084	0.50056	0.611108	Nonsig	0.754902	0.747487	Iba1	Dync1h1
ENSMUSG00000018733	0.214097	0.0819252	0.224042	0.645079	Nonsig	0.530899	0.773317	Iba1	Pex12
ENSMUSG00000018736	-0.229484	-0.432187	0.1917	0.0106934	Exclusively sig (no adjustment)	0.494481	0.0493735	Iba1	Ndel1
ENSMUSG00000018740	-0.341833	-0.112438	0.0478475	0.526661	Exclusively sig (age adjustment)	0.267956	0.683271	Iba1	Slc25a35
ENSMUSG00000018750	-0.292813	-0.300649	0.0928449	0.0840377	Nonsig	0.359525	0.203869	Iba1	Zbtb4
ENSMUSG00000018752	0.18873	0.40433	0.28509	0.0177056	Exclusively sig (no adjustment)	0.593008	0.0699833	Iba1	Tnfsfm13
ENSMUSG00000018761	-0.00585234	0.0657651	0.973795	0.711733	Nonsig	0.990844	0.820282	Iba1	Mpdu1
ENSMUSG00000018765	-0.162218	-0.484462	0.359355	0.0036907	Exclusively sig (no adjustment)	0.658761	0.0231635	Iba1	Fxr2
ENSMUSG00000018770	0.0284034	-0.25053	0.87331	0.152977	Nonsig	0.951685	0.304229	Iba1	Atp5g3
ENSMUSG00000018774	0.432405	0.6284	0.0106497	6.91e-05	Both	0.140295	0.0012745	Iba1	Cd68
ENSMUSG00000018796	0.121037	0.160737	0.495318	0.363816	Nonsig	0.75213	0.540236	Iba1	Acsl1
ENSMUSG00000018800	0.108105	0.068193	0.542814	0.701569	Nonsig	0.781653	0.813163	Iba1	Abca5
ENSMUSG00000018809	0.270791	0.5361	0.121378	0.00108326	Exclusively sig (no adjustment)	0.403558	0.00979862	Iba1	Smyd4
ENSMUSG00000018819	0.354862	0.709914	0.0394607	2.58e-06	Both	0.247456	0.00012563	Iba1	Lsp1
ENSMUSG00000018820	-0.0695891	-0.338319	0.695747	0.0503382	Nonsig	0.871376	0.144429	Iba1	Zfyve27
ENSMUSG00000018821	0.0547979	0.210532	0.758232	0.232033	Nonsig	0.902898	0.401677	Iba1	Avpi1
ENSMUSG00000018822	0.411689	0.561244	0.0155582	0.000553905	Both	0.166434	0.00593718	Iba1	Sfrp5
ENSMUSG00000018830	0.0228826	0.196295	0.89779	0.265861	Nonsig	0.961272	0.441126	Iba1	Myh11
ENSMUSG00000018841	-0.036373	0.0039871	0.838179	0.982146	Nonsig	0.937659	0.990363	Iba1	Rad51d
ENSMUSG00000018844	-0.411419	-0.411147	0.015633	0.0157087	Both	0.166519	0.0644395	Iba1	Fndc8
ENSMUSG00000018845	0.333904	0.260167	0.0536131	0.137278	Nonsig	0.281212	0.283009	Iba1	Unc45b
ENSMUSG00000018846	0.294917	0.241502	0.0904135	0.168827	Nonsig	0.354321	0.324769	Iba1	Pank3
ENSMUSG00000018848	-0.129072	-0.0512542	0.466911	0.773445	Nonsig	0.732138	0.860096	Iba1	Rars
ENSMUSG00000018849	0.171994	0.0981345	0.330728	0.580846	Nonsig	0.633414	0.724926	Iba1	Wwc1
ENSMUSG00000018858	-0.173716	-0.318286	0.325835	0.0665756	Nonsig	0.628678	0.174647	Iba1	Mrpl58
ENSMUSG00000018861	-0.249968	-0.145951	0.153931	0.410154	Nonsig	0.448706	0.583286	Iba1	Fdxr
ENSMUSG00000018865	-0.152148	-0.371347	0.39034	0.030595	Exclusively sig (no adjustment)	0.681057	0.102795	Iba1	Sult4a1
ENSMUSG00000018882	0.0438478	-0.171195	0.805505	0.333014	Nonsig	0.921793	0.510654	Iba1	Mrpl45
ENSMUSG00000018899	0.464304	0.644633	0.00567132	3.87e-05	Both	0.109067	0.000845988	Iba1	Irf1
ENSMUSG00000018900	0.0461687	0.159356	0.795422	0.368007	Nonsig	0.917215	0.544394	Iba1	Slc22a5
ENSMUSG00000018906	-0.400652	-0.485352	0.0188683	0.00361926	Both	0.181178	0.0228981	Iba1	P4ha2
ENSMUSG00000018909	0.13648	0.284373	0.441505	0.103102	Nonsig	0.714737	0.233856	Iba1	Arrb1
ENSMUSG00000018920	0.478889	0.71887	0.00416681	1.68e-06	Both	0.0985646	9.31e-05	Iba1	Cxcl16
ENSMUSG00000018921	-0.0777559	-0.295962	0.662042	0.0892243	Nonsig	0.85014	0.212447	Iba1	Pelp1
ENSMUSG00000018923	-0.021147	-0.130005	0.905507	0.463669	Nonsig	0.96496	0.631538	Iba1	Med11
ENSMUSG00000018927	-0.0156368	-0.0798417	0.930058	0.653535	Nonsig	0.973095	0.779644	Iba1	Ccl6
ENSMUSG00000018931	-0.0710637	0.279992	0.689617	0.108754	Nonsig	0.867919	0.241756	Iba1	Natd1
ENSMUSG00000018932	0.0524749	0.247392	0.768195	0.158359	Nonsig	0.90699	0.311075	Iba1	Map2k3
ENSMUSG00000018965	0.0480979	-0.257864	0.787066	0.140918	Nonsig	0.914049	0.287867	Iba1	Ywhah
ENSMUSG00000018974	-0.367091	-0.425766	0.0327104	0.0120551	Both	0.229002	0.0538776	Iba1	Sart3
ENSMUSG00000018983	0.264361	0.465999	0.130829	0.0054754	Exclusively sig (no adjustment)	0.418362	0.0306918	Iba1	E2f2
ENSMUSG00000018995	-0.21096	-0.222005	0.231065	0.206985	Nonsig	0.538901	0.372141	Iba1	Nars2
ENSMUSG00000018999	-0.09131	-0.00653514	0.607543	0.970739	Nonsig	0.821667	0.98466	Iba1	Slc35b4
ENSMUSG00000019027	0.190885	0.425858	0.279522	0.0120347	Exclusively sig (no adjustment)	0.587298	0.0538254	Iba1	Dnah1
ENSMUSG00000019039	-0.0893014	-0.24222	0.615498	0.167526	Nonsig	0.826072	0.322979	Iba1	Dalrd3
ENSMUSG00000019054	0.0988301	0.00849787	0.578154	0.961957	Nonsig	0.804426	0.979167	Iba1	Fis1
ENSMUSG00000019055	0.372861	0.552782	0.0298696	0.000698283	Both	0.2195	0.00702893	Iba1	Plod1
ENSMUSG00000019066	0.405406	0.519598	0.017377	0.00163671	Both	0.174136	0.0130265	Iba1	Rab3d
ENSMUSG00000019080	0.15597	0.0595388	0.378402	0.738018	Nonsig	0.672862	0.837536	Iba1	Mfsd3
ENSMUSG00000019082	-0.159429	-0.196177	0.367785	0.266155	Nonsig	0.663326	0.441427	Iba1	Slc25a22
ENSMUSG00000019087	0.316419	0.133506	0.0682765	0.451614	Nonsig	0.314228	0.620215	Iba1	Atp6ap1
ENSMUSG00000019088	0.280178	0.550627	0.10851	0.000740005	Exclusively sig (no adjustment)	0.385575	0.00733605	Iba1	Dnase1l1
ENSMUSG00000019102	0.102054	0.113701	0.565752	0.521999	Nonsig	0.795559	0.679625	Iba1	Aldh3a1
ENSMUSG00000019122	-0.0549752	-0.22384	0.757473	0.20316	Nonsig	0.902368	0.36703	Iba1	Ccl9
ENSMUSG00000019124	-0.118986	-0.23945	0.502707	0.172588	Nonsig	0.756474	0.329701	Iba1	Scrn1
ENSMUSG00000019132	0.142703	-0.252109	0.42076	0.15032	Nonsig	0.699841	0.300391	Iba1	BC005537
ENSMUSG00000019139	0.043902	0.11564	0.805269	0.514879	Nonsig	0.921736	0.674218	Iba1	Isyna1
ENSMUSG00000019143	-0.297844	-0.28503	0.0871136	0.102274	Nonsig	0.349215	0.232621	Iba1	Hars2
ENSMUSG00000019146	-0.231099	-0.420486	0.188508	0.0132818	Exclusively sig (no adjustment)	0.490634	0.0573449	Iba1	Cacng2
ENSMUSG00000019158	0.133243	0.216686	0.452514	0.218354	Nonsig	0.722049	0.385798	Iba1	Tmem160
ENSMUSG00000019173	0.379139	0.55988	0.0270116	0.000575226	Both	0.209982	0.00609088	Iba1	Rab5c
ENSMUSG00000019179	-0.0926821	-0.46075	0.602133	0.00610163	Exclusively sig (no adjustment)	0.818924	0.0332803	Iba1	Mdh2
ENSMUSG00000019188	-0.0285387	0.2757	0.872711	0.114514	Nonsig	0.951685	0.250203	Iba1	H13
ENSMUSG00000019189	-0.0324016	-0.482428	0.855651	0.00385874	Exclusively sig (no adjustment)	0.945174	0.023809	Iba1	Rnf145
ENSMUSG00000019194	-0.0167138	-0.187863	0.925254	0.287348	Nonsig	0.971402	0.464794	Iba1	Scn1b
ENSMUSG00000019210	0.15754	-0.123166	0.373562	0.487705	Nonsig	0.668571	0.651454	Iba1	Atp6v1e1
ENSMUSG00000019214	0.222295	0.325641	0.206377	0.0601951	Nonsig	0.511124	0.16317	Iba1	Chtf18
ENSMUSG00000019230	-0.42819	-0.346916	0.0115248	0.0444209	Both	0.145947	0.133499	Iba1	Lhx9
ENSMUSG00000019232	0.280516	0.224814	0.108067	0.201149	Nonsig	0.385083	0.364759	Iba1	Etnppl
ENSMUSG00000019235	-0.269915	-0.438942	0.122636	0.00940376	Exclusively sig (no adjustment)	0.404934	0.0451593	Iba1	Rps6kl1
ENSMUSG00000019254	-0.376525	-0.563644	0.0281734	0.000518113	Both	0.213695	0.0056304	Iba1	Ppp1r12c
ENSMUSG00000019256	0.232739	0.0338504	0.185302	0.849269	Nonsig	0.48772	0.910365	Iba1	Ahr
ENSMUSG00000019261	-0.248926	-0.379987	0.155712	0.0266433	Exclusively sig (no adjustment)	0.450885	0.0935974	Iba1	Map1s
ENSMUSG00000019278	-0.00406864	0.207281	0.981781	0.239489	Nonsig	0.992723	0.410511	Iba1	Dpep1
ENSMUSG00000019295	0.00420708	0.226628	0.981161	0.197442	Nonsig	0.992723	0.360013	Iba1	Tmem129
ENSMUSG00000019297	-0.316142	-0.137888	0.0685323	0.436765	Nonsig	0.314576	0.607458	Iba1	Nop9
ENSMUSG00000019302	0.0248061	-0.0875107	0.889249	0.622627	Nonsig	0.957584	0.756345	Iba1	Atp6v0a1
ENSMUSG00000019303	-0.157453	-0.15667	0.373827	0.376239	Nonsig	0.668894	0.552157	Iba1	Psmc3ip
ENSMUSG00000019312	0.13074	0.107672	0.461123	0.544438	Nonsig	0.727302	0.697103	Iba1	Grb7
ENSMUSG00000019320	-0.227933	0.0399115	0.194803	0.822674	Nonsig	0.497639	0.894146	Iba1	Noxo1
ENSMUSG00000019326	0.221805	0.424161	0.207405	0.0124174	Exclusively sig (no adjustment)	0.511834	0.0548341	Iba1	Aoc3
ENSMUSG00000019338	-0.170871	0.0986275	0.333942	0.578938	Nonsig	0.636527	0.723644	Iba1	Zfp687
ENSMUSG00000019359	0.336261	0.700887	0.0518442	3.91e-06	Exclusively sig (no adjustment)	0.27672	0.000160987	Iba1	Gdpd2
ENSMUSG00000019362	-0.122579	-0.14859	0.489798	0.401646	Nonsig	0.748386	0.575502	Iba1	D8Ertd738e
ENSMUSG00000019368	0.0828458	0.13257	0.641357	0.45482	Nonsig	0.839559	0.623323	Iba1	Sec14l4
ENSMUSG00000019370	-0.281706	-0.620743	0.106516	8.97e-05	Exclusively sig (no adjustment)	0.382734	0.00154493	Iba1	Calm3
ENSMUSG00000019373	-0.00966069	-0.202353	0.956756	0.251094	Nonsig	0.984079	0.424248	Iba1	Cops3
ENSMUSG00000019428	-0.18953	-0.346989	0.283016	0.0443727	Exclusively sig (no adjustment)	0.590931	0.133407	Iba1	Fkbp8
ENSMUSG00000019432	-0.186589	-0.239062	0.290689	0.173306	Nonsig	0.597237	0.330552	Iba1	Ddx39b
ENSMUSG00000019433	0.0251992	0.0181904	0.887505	0.918671	Nonsig	0.957583	0.955167	Iba1	Gipc1
ENSMUSG00000019437	0.194833	0.17785	0.269511	0.314274	Nonsig	0.577207	0.491622	Iba1	Tlcd1
ENSMUSG00000019461	0.00806617	0.172271	0.963888	0.329938	Nonsig	0.986697	0.507209	Iba1	Plscr3
ENSMUSG00000019464	-0.285267	-0.00919952	0.101977	0.958818	Nonsig	0.376188	0.977556	Iba1	Ptger1
ENSMUSG00000019467	-0.186695	-0.414843	0.29041	0.0147072	Exclusively sig (no adjustment)	0.597061	0.0615529	Iba1	Arhgef25
ENSMUSG00000019470	0.0944522	-0.113225	0.595186	0.523752	Nonsig	0.814555	0.68106	Iba1	Xab2
ENSMUSG00000019471	0.0707873	-0.141453	0.690764	0.424883	Nonsig	0.868744	0.59675	Iba1	Cdc37
ENSMUSG00000019478	-0.182198	-0.518094	0.302394	0.00169773	Exclusively sig (no adjustment)	0.609592	0.0133632	Iba1	Rab4a
ENSMUSG00000019487	0.0605149	0.370077	0.733877	0.0312142	Exclusively sig (no adjustment)	0.890205	0.104273	Iba1	Trip10
ENSMUSG00000019494	-0.146665	-0.33281	0.40784	0.0544499	Nonsig	0.690988	0.152711	Iba1	Cops6
ENSMUSG00000019505	-0.131126	-0.332349	0.459792	0.0548058	Nonsig	0.726357	0.153271	Iba1	Ubb
ENSMUSG00000019518	-0.297745	-0.378538	0.0872232	0.0272751	Exclusively sig (no adjustment)	0.349323	0.094904	Iba1	Ap4m1
ENSMUSG00000019528	0.0485773	0.369464	0.784993	0.0315169	Exclusively sig (no adjustment)	0.913589	0.105032	Iba1	Gyg
ENSMUSG00000019539	0.191934	0.512294	0.276838	0.00195201	Exclusively sig (no adjustment)	0.584141	0.0146143	Iba1	Rcn3
ENSMUSG00000019558	0.264478	0.366201	0.130652	0.0331678	Exclusively sig (no adjustment)	0.418189	0.108758	Iba1	Slc6a8
ENSMUSG00000019564	0.0639982	0.0830707	0.71916	0.640448	Nonsig	0.883692	0.769704	Iba1	Arid3a
ENSMUSG00000019577	0.472654	0.498965	0.00476148	0.00266584	Both	0.102825	0.0182209	Iba1	Pdk4
ENSMUSG00000019578	-0.279863	-0.453794	0.108924	0.0070254	Exclusively sig (no adjustment)	0.385687	0.0366511	Iba1	Ubxn6
ENSMUSG00000019579	0.103927	0.0428426	0.558607	0.809881	Nonsig	0.791465	0.885316	Iba1	Mydgf
ENSMUSG00000019590	0.31152	0.356588	0.0729022	0.038445	Exclusively sig (no adjustment)	0.323659	0.120789	Iba1	Cyb561
ENSMUSG00000019647	-0.252328	-0.354115	0.149953	0.0399071	Exclusively sig (no adjustment)	0.443935	0.12405	Iba1	Sema6a
ENSMUSG00000019659	0.0626066	-0.153645	0.725028	0.385639	Nonsig	0.886346	0.56009	Iba1	Ccdc12
ENSMUSG00000019689	-0.0834155	-0.344938	0.639057	0.04573	Exclusively sig (no adjustment)	0.83781	0.135784	Iba1	Fmc1
ENSMUSG00000019699	-0.118384	-0.23109	0.504887	0.188524	Nonsig	0.757469	0.349309	Iba1	Akt3
ENSMUSG00000019710	0.0525781	0.0927186	0.767752	0.60199	Nonsig	0.906876	0.741183	Iba1	Mrpl24
ENSMUSG00000019715	-0.221976	-0.424611	0.207046	0.0123149	Exclusively sig (no adjustment)	0.511671	0.0545964	Iba1	Gle1
ENSMUSG00000019718	-0.133405	0.0462589	0.451959	0.795031	Nonsig	0.722049	0.875278	Iba1	L3hypdh
ENSMUSG00000019726	-0.186074	-0.131712	0.292048	0.45777	Nonsig	0.598222	0.626161	Iba1	Lyst
ENSMUSG00000019731	0.109214	0.0759037	0.538659	0.669632	Nonsig	0.779216	0.790546	Iba1	Slc35e1
ENSMUSG00000019732	0.248733	0.431636	0.156043	0.0108049	Exclusively sig (no adjustment)	0.451033	0.0497509	Iba1	Calr3
ENSMUSG00000019734	-0.134042	-0.0481105	0.449783	0.787012	Nonsig	0.720855	0.869517	Iba1	Tmc4
ENSMUSG00000019737	-0.0456924	0.00268781	0.797489	0.987963	Nonsig	0.917837	0.993468	Iba1	Syne4
ENSMUSG00000019738	-0.0160362	0.0425334	0.928276	0.811229	Nonsig	0.972488	0.886172	Iba1	Polr2i
ENSMUSG00000019756	-0.473094	-0.353388	0.00471729	0.0403454	Both	0.102194	0.124787	Iba1	Prl8a1
ENSMUSG00000019761	-0.477788	-0.484104	0.00426693	0.00371983	Both	0.0985646	0.0232905	Iba1	Krt10
ENSMUSG00000019762	-0.351303	-0.505179	0.0416239	0.00230888	Both	0.253439	0.0164845	Iba1	Iyd
ENSMUSG00000019763	-0.0927926	-0.249109	0.601699	0.155397	Nonsig	0.818475	0.307407	Iba1	Rmnd1
ENSMUSG00000019767	0.148945	0.288753	0.400511	0.0976771	Nonsig	0.687274	0.225335	Iba1	Ccdc170
ENSMUSG00000019768	0.32842	0.574041	0.0579139	0.000385565	Exclusively sig (no adjustment)	0.290723	0.00453863	Iba1	Esr1
ENSMUSG00000019772	0.214103	0.0768346	0.224027	0.665814	Nonsig	0.530899	0.787888	Iba1	Vip
ENSMUSG00000019773	-0.00219432	0.0593954	0.990173	0.738627	Nonsig	0.995817	0.837863	Iba1	Fbxo5
ENSMUSG00000019774	-0.355268	-0.340038	0.0392202	0.0491072	Both	0.247141	0.142013	Iba1	Mtrf1l
ENSMUSG00000019775	0.23925	0.0633911	0.172957	0.721719	Nonsig	0.471416	0.826935	Iba1	Rgs17
ENSMUSG00000019777	-0.203616	-0.631509	0.248085	6.2e-05	Exclusively sig (no adjustment)	0.555892	0.00118122	Iba1	Hdac2
ENSMUSG00000019782	0.0687886	-0.161098	0.699083	0.362727	Nonsig	0.873067	0.539027	Iba1	Rwdd1
ENSMUSG00000019785	-0.259209	-0.623942	0.138784	8.05e-05	Exclusively sig (no adjustment)	0.4301	0.00142518	Iba1	Clvs2
ENSMUSG00000019789	0.155268	0.247107	0.38058	0.158854	Nonsig	0.674338	0.311665	Iba1	Hey2
ENSMUSG00000019790	0.257416	0.195709	0.141634	0.26732	Nonsig	0.433736	0.442751	Iba1	Stxbp5
ENSMUSG00000019791	0.188815	0.317229	0.284868	0.0675347	Nonsig	0.592759	0.176279	Iba1	Hint3
ENSMUSG00000019792	-0.0175497	-0.153806	0.921526	0.385136	Nonsig	0.970829	0.559945	Iba1	Trmt11
ENSMUSG00000019794	0.0252768	0.0813088	0.887161	0.647576	Nonsig	0.957583	0.774982	Iba1	Katna1
ENSMUSG00000019795	0.161793	-0.227402	0.36063	0.195874	Nonsig	0.659405	0.358403	Iba1	Pcmt1
ENSMUSG00000019796	-0.0513509	-0.342447	0.773029	0.0474229	Exclusively sig (no adjustment)	0.908149	0.139068	Iba1	Lrp11
ENSMUSG00000019797	-0.0298589	-0.15691	0.866874	0.3755	Nonsig	0.949263	0.551537	Iba1	1700021F05Rik
ENSMUSG00000019802	0.376632	0.484872	0.028125	0.00365763	Both	0.213695	0.0230019	Iba1	Sec63
ENSMUSG00000019803	0.0883378	0.490133	0.61933	0.00325534	Exclusively sig (no adjustment)	0.828299	0.0211934	Iba1	Nr2e1
ENSMUSG00000019804	0.168307	-0.126879	0.341354	0.474577	Nonsig	0.642757	0.640231	Iba1	Snx3
ENSMUSG00000019806	0.167826	0.326473	0.342754	0.0595045	Nonsig	0.643538	0.161913	Iba1	Aig1
ENSMUSG00000019808	0.161033	-0.0436762	0.362921	0.806251	Nonsig	0.660054	0.882577	Iba1	Adat2
ENSMUSG00000019809	0.230609	0.0111824	0.189473	0.949952	Nonsig	0.492028	0.973003	Iba1	Pex3
ENSMUSG00000019810	0.319246	0.651106	0.0657134	3.05e-05	Exclusively sig (no adjustment)	0.308794	0.00070154	Iba1	Fuca2
ENSMUSG00000019813	-0.126885	-0.0732709	0.474557	0.680477	Nonsig	0.737869	0.79797	Iba1	Cep57l1
ENSMUSG00000019814	0.12038	0.125086	0.497679	0.480895	Nonsig	0.753327	0.645814	Iba1	Ltv1
ENSMUSG00000019817	0.0623061	0.286303	0.726297	0.100684	Nonsig	0.886982	0.230177	Iba1	Plagl1
ENSMUSG00000019818	0.494374	0.590129	0.0029595	0.000239276	Both	0.086061	0.00316542	Iba1	Cd164
ENSMUSG00000019820	0.166972	0.324962	0.345254	0.0607625	Nonsig	0.645603	0.164085	Iba1	Utrn
ENSMUSG00000019822	-0.0473362	0.350274	0.790362	0.0422668	Exclusively sig (no adjustment)	0.915455	0.128852	Iba1	Smpd2
ENSMUSG00000019823	0.0871623	0.438639	0.624018	0.00945866	Exclusively sig (no adjustment)	0.8314	0.0452972	Iba1	Mical1
ENSMUSG00000019826	-0.0516829	-0.0588834	0.7716	0.740802	Nonsig	0.907931	0.839162	Iba1	Zbtb24
ENSMUSG00000019828	-0.246732	-0.358012	0.159508	0.0376232	Exclusively sig (no adjustment)	0.455492	0.118945	Iba1	Grm1
ENSMUSG00000019831	-0.130405	-0.538488	0.462283	0.00101867	Exclusively sig (no adjustment)	0.728692	0.00934043	Iba1	Wasf1
ENSMUSG00000019832	0.616718	0.769435	0.000102675	1.05e-07	Both	0.0213145	1.57e-05	Iba1	Rab32
ENSMUSG00000019837	-0.230116	-0.179679	0.190447	0.309239	Nonsig	0.493496	0.486572	Iba1	Gtf3c6
ENSMUSG00000019838	0.0822298	0.00270821	0.643846	0.987872	Nonsig	0.840076	0.993439	Iba1	Slc16a10
ENSMUSG00000019841	-0.0834954	0.0061598	0.638735	0.972419	Nonsig	0.837793	0.985219	Iba1	Rev3l
ENSMUSG00000019842	-0.232315	0.0842718	0.186128	0.635607	Nonsig	0.488633	0.765997	Iba1	Traf3ip2
ENSMUSG00000019843	-0.0864148	-0.189542	0.627007	0.282983	Nonsig	0.832569	0.460012	Iba1	Fyn
ENSMUSG00000019845	0.246062	-0.0176559	0.16068	0.921053	Nonsig	0.456952	0.957076	Iba1	Tube1
ENSMUSG00000019846	0.0322362	0.22196	0.85638	0.20708	Nonsig	0.945559	0.372271	Iba1	Lama4
ENSMUSG00000019848	-0.0296243	0.240042	0.867911	0.171496	Nonsig	0.949672	0.328295	Iba1	Popdc3
ENSMUSG00000019849	-0.036394	-0.331705	0.838087	0.055306	Nonsig	0.937659	0.154203	Iba1	Prep
ENSMUSG00000019850	0.248306	0.265739	0.156777	0.12876	Nonsig	0.45228	0.27139	Iba1	Tnfaip3
ENSMUSG00000019851	0.341562	0.531705	0.0480361	0.0012116	Both	0.268351	0.0105993	Iba1	Perp
ENSMUSG00000019852	0.0593642	0.0935629	0.738759	0.598672	Nonsig	0.893464	0.738429	Iba1	Arfgef3
ENSMUSG00000019853	0.544251	0.668447	0.000876574	1.56e-05	Both	0.0507548	0.000430984	Iba1	Hebp2
ENSMUSG00000019854	-0.301957	-0.618435	0.0826321	9.7e-05	Exclusively sig (no adjustment)	0.341371	0.00163174	Iba1	Reps1
ENSMUSG00000019856	-0.304682	-0.280751	0.0797628	0.107758	Nonsig	0.335743	0.24053	Iba1	Fam184a
ENSMUSG00000019857	-0.0562081	-0.136808	0.752202	0.440397	Nonsig	0.900096	0.610483	Iba1	Asf1a
ENSMUSG00000019861	0.0167366	-0.357055	0.925152	0.0381741	Exclusively sig (no adjustment)	0.971398	0.12013	Iba1	Gopc
ENSMUSG00000019863	-0.185926	-0.359536	0.292437	0.0367589	Exclusively sig (no adjustment)	0.598449	0.117108	Iba1	Qrsl1
ENSMUSG00000019864	-0.135137	0.172449	0.446056	0.329429	Nonsig	0.718696	0.5067	Iba1	Rtn4ip1
ENSMUSG00000019865	0.108084	-0.0110009	0.542894	0.950763	Nonsig	0.781653	0.973309	Iba1	Nmbr
ENSMUSG00000019866	0.283416	0.529303	0.104318	0.00128724	Exclusively sig (no adjustment)	0.379982	0.0110336	Iba1	Crybg1
ENSMUSG00000019868	0.0804381	0.0569905	0.65111	0.748863	Nonsig	0.844058	0.844298	Iba1	Vta1
ENSMUSG00000019872	0.118573	0.399998	0.504202	0.0190816	Exclusively sig (no adjustment)	0.757173	0.0739483	Iba1	Smpdl3a
ENSMUSG00000019873	0.5172	0.568866	0.00173491	0.000447197	Both	0.0715048	0.00505568	Iba1	Reep3
ENSMUSG00000019874	0.086492	0.374699	0.626698	0.0290085	Exclusively sig (no adjustment)	0.832435	0.0992418	Iba1	Fabp7
ENSMUSG00000019876	-0.0249803	-0.18836	0.888476	0.286051	Nonsig	0.957584	0.463365	Iba1	Pkib
ENSMUSG00000019877	0.299335	-0.277067	0.085468	0.112656	Nonsig	0.34626	0.247348	Iba1	Serinc1
ENSMUSG00000019878	0.104373	-0.30904	0.556908	0.0753356	Nonsig	0.790485	0.189389	Iba1	Hsf2
ENSMUSG00000019880	0.102535	0.147595	0.563914	0.404841	Nonsig	0.794463	0.578402	Iba1	Rspo3
ENSMUSG00000019883	0.481632	0.448961	0.00392627	0.00773535	Both	0.0963348	0.0394192	Iba1	Echdc1
ENSMUSG00000019888	-0.286115	-0.395438	0.100918	0.0206249	Exclusively sig (no adjustment)	0.374934	0.0782584	Iba1	Mgat4c
ENSMUSG00000019889	-0.0087354	0.0134717	0.960894	0.939723	Nonsig	0.985453	0.966894	Iba1	Ptprk
ENSMUSG00000019890	0.209025	-0.408071	0.23547	0.016585	Exclusively sig (no adjustment)	0.542963	0.0668028	Iba1	Nts
ENSMUSG00000019891	-0.232053	-0.566122	0.186639	0.000483301	Exclusively sig (no adjustment)	0.488953	0.00534833	Iba1	Dcbld1
ENSMUSG00000019892	0.0653421	0.233137	0.713509	0.184531	Nonsig	0.88042	0.344512	Iba1	Lrriq1
ENSMUSG00000019894	0.238363	0.0489307	0.174604	0.783466	Nonsig	0.473378	0.867492	Iba1	Slc6a15
ENSMUSG00000019897	-0.127838	-0.241809	0.471218	0.168269	Nonsig	0.7354	0.324014	Iba1	Ccdc59
ENSMUSG00000019899	0.138326	0.243646	0.435293	0.16496	Nonsig	0.710977	0.319641	Iba1	Lama2
ENSMUSG00000019906	0.150432	-0.188202	0.395769	0.286463	Nonsig	0.685275	0.463804	Iba1	Lin7a
ENSMUSG00000019907	0.0384714	0.0711763	0.828977	0.689149	Nonsig	0.933216	0.80423	Iba1	Ppp1r12a
ENSMUSG00000019916	0.17674	0.272606	0.317352	0.118806	Nonsig	0.62201	0.256548	Iba1	P4ha1
ENSMUSG00000019917	0.550492	0.777429	0.000742683	6.36e-08	Both	0.04885	1.09e-05	Iba1	2023-09-10
ENSMUSG00000019920	0.480959	0.583941	0.00398415	0.000288323	Both	0.0972988	0.00365418	Iba1	Lims1
ENSMUSG00000019923	0.0417977	0.0241266	0.814437	0.892265	Nonsig	0.925951	0.938399	Iba1	Zwint
ENSMUSG00000019927	-0.0320119	-0.427917	0.857369	0.0115835	Exclusively sig (no adjustment)	0.946119	0.0522389	Iba1	Ube2d1
ENSMUSG00000019929	0.301515	0.522005	0.0831048	0.00154308	Exclusively sig (no adjustment)	0.342141	0.0125122	Iba1	Dcn
ENSMUSG00000019935	-0.301371	-0.466814	0.0832592	0.00538337	Exclusively sig (no adjustment)	0.342151	0.0302686	Iba1	Slc17a8
ENSMUSG00000019936	-0.118896	-0.265987	0.503031	0.128389	Nonsig	0.756474	0.270834	Iba1	Epyc
ENSMUSG00000019943	-0.0617242	-0.504207	0.728757	0.00236184	Exclusively sig (no adjustment)	0.888234	0.0167591	Iba1	Atp2b1
ENSMUSG00000019944	0.0849058	0.190611	0.633058	0.280227	Nonsig	0.835631	0.4569	Iba1	Rhobtb1
ENSMUSG00000019945	-0.0314417	0.0784819	0.859885	0.659076	Nonsig	0.947563	0.783221	Iba1	Cabcoco1
ENSMUSG00000019947	0.0773728	0.148379	0.663609	0.402323	Nonsig	0.85153	0.576062	Iba1	Arid5b
ENSMUSG00000019948	0.323982	-0.0716583	0.0615903	0.68715	Nonsig	0.298987	0.802672	Iba1	Actr6
ENSMUSG00000019951	0.491192	0.385172	0.00317917	0.0244809	Both	0.0877374	0.0883326	Iba1	Uhrf1bp1l
ENSMUSG00000019952	0.338462	0.497126	0.0502349	0.00278026	Exclusively sig (no adjustment)	0.27391	0.018794	Iba1	Poc1b
ENSMUSG00000019960	0.27665	0.144701	0.113219	0.414218	Nonsig	0.391345	0.586707	Iba1	Dusp6
ENSMUSG00000019961	-0.120816	-0.0673767	0.49611	0.70498	Nonsig	0.752625	0.815432	Iba1	Tmpo
ENSMUSG00000019966	-0.145433	-0.312535	0.411834	0.0719249	Nonsig	0.693598	0.184067	Iba1	Kitl
ENSMUSG00000019969	-0.0235424	-0.0630388	0.894859	0.723204	Nonsig	0.959714	0.827644	Iba1	Psen1
ENSMUSG00000019970	0.387649	0.153274	0.0235001	0.386801	Exclusively sig (age adjustment)	0.197761	0.561154	Iba1	Sgk1
ENSMUSG00000019971	0.284519	0.361265	0.102918	0.0357985	Exclusively sig (no adjustment)	0.378042	0.114911	Iba1	Cep290
ENSMUSG00000019975	0.174621	0.457288	0.323281	0.00654747	Exclusively sig (no adjustment)	0.626959	0.0348762	Iba1	Ikbip
ENSMUSG00000019977	0.113028	0.174586	0.524482	0.323379	Nonsig	0.769787	0.500414	Iba1	Hbs1l
ENSMUSG00000019978	0.434707	0.658452	0.0101959	2.3e-05	Both	0.137549	0.000582673	Iba1	Epb41l2
ENSMUSG00000019979	0.311432	0.303241	0.0729881	0.0812702	Nonsig	0.323675	0.199466	Iba1	Apaf1
ENSMUSG00000019982	-0.114626	0.0292008	0.518596	0.869783	Nonsig	0.767243	0.923225	Iba1	Myb
ENSMUSG00000019984	-0.145442	-0.325453	0.411806	0.0603519	Nonsig	0.693598	0.163398	Iba1	Med23
ENSMUSG00000019986	-0.35773	-0.562746	0.0377848	0.000531251	Both	0.2432	0.00574139	Iba1	Ahi1
ENSMUSG00000019988	0.49718	0.657276	0.00277686	2.41e-05	Both	0.0841719	0.000602834	Iba1	Nedd1
ENSMUSG00000019990	-0.368341	-0.420083	0.0320771	0.0133795	Both	0.227099	0.0576084	Iba1	Pde7b
ENSMUSG00000019996	-0.0116739	-0.151905	0.947755	0.391107	Nonsig	0.980215	0.565154	Iba1	Map7
ENSMUSG00000019997	0.334359	0.473758	0.0532678	0.00465115	Exclusively sig (no adjustment)	0.280278	0.0272409	Iba1	Ccn2
ENSMUSG00000019998	0.580729	0.244171	0.000317156	0.164025	Exclusively sig (age adjustment)	0.0337448	0.318378	Iba1	Stx7
ENSMUSG00000020000	0.179473	0.207886	0.309804	0.238089	Nonsig	0.616377	0.408915	Iba1	Moxd1
ENSMUSG00000020003	0.307719	0.342389	0.0766566	0.0474628	Exclusively sig (no adjustment)	0.331191	0.139154	Iba1	Pex7
ENSMUSG00000020009	0.494131	0.698681	0.00297578	4.32e-06	Both	0.0862154	0.000172568	Iba1	Ifngr1
ENSMUSG00000020014	-0.309023	-0.0764272	0.0753522	0.667484	Nonsig	0.32925	0.788717	Iba1	Cfap54
ENSMUSG00000020015	-0.173436	-0.435555	0.326628	0.010033	Exclusively sig (no adjustment)	0.629406	0.0472974	Iba1	Cdk17
ENSMUSG00000020018	-0.0636966	-0.227226	0.720431	0.19623	Nonsig	0.88396	0.358783	Iba1	Snrpf
ENSMUSG00000020019	-0.126757	0.287739	0.475006	0.0989136	Nonsig	0.738005	0.227436	Iba1	Ntn4
ENSMUSG00000020021	0.0597641	0.277964	0.737062	0.111447	Nonsig	0.892442	0.24576	Iba1	Fgd6
ENSMUSG00000020022	-0.0332068	-0.284457	0.852103	0.102997	Nonsig	0.9438	0.233722	Iba1	Ndufa12
ENSMUSG00000020023	0.164968	0.334128	0.351154	0.0534428	Nonsig	0.651871	0.150661	Iba1	Tmcc3
ENSMUSG00000020024	0.201544	-0.426506	0.253033	0.011891	Exclusively sig (no adjustment)	0.559977	0.0533651	Iba1	Cep83
ENSMUSG00000020027	0.0312261	0.138403	0.860836	0.435037	Nonsig	0.947786	0.605673	Iba1	Socs2
ENSMUSG00000020029	0.126646	-0.147883	0.475396	0.403916	Nonsig	0.738319	0.577553	Iba1	Nudt4
ENSMUSG00000020032	0.189742	0.0841409	0.282466	0.636134	Nonsig	0.590307	0.766514	Iba1	Nuak1
ENSMUSG00000020034	0.124132	0.515359	0.484274	0.00181377	Exclusively sig (no adjustment)	0.745106	0.0139411	Iba1	Tcp11l2
ENSMUSG00000020037	-0.074945	0.477877	0.673574	0.00425879	Exclusively sig (no adjustment)	0.859021	0.0255446	Iba1	Rfx4
ENSMUSG00000020038	-0.212789	-0.401847	0.226952	0.0184839	Exclusively sig (no adjustment)	0.534548	0.0722067	Iba1	Cry1
ENSMUSG00000020042	0.226859	0.182711	0.196972	0.30101	Nonsig	0.50051	0.477885	Iba1	Btbd11
ENSMUSG00000020044	0.372548	0.625916	0.0300186	7.52e-05	Both	0.219861	0.00135501	Iba1	Timp3
ENSMUSG00000020048	0.227994	0.310519	0.194681	0.0738775	Nonsig	0.497639	0.187384	Iba1	Hsp90b1
ENSMUSG00000020052	0.293326	0.234277	0.0922473	0.182332	Nonsig	0.3582	0.341993	Iba1	Ascl1
ENSMUSG00000020053	0.456102	0.585262	0.00670646	0.00027716	Both	0.114469	0.00356158	Iba1	Igf1
ENSMUSG00000020056	0.0812735	0.332828	0.647719	0.054436	Nonsig	0.842812	0.152711	Iba1	Washc3
ENSMUSG00000020057	0.136963	0.443278	0.439876	0.00864762	Exclusively sig (no adjustment)	0.713408	0.0425152	Iba1	Dram1
ENSMUSG00000020061	0.136434	0.0643991	0.441659	0.717473	Nonsig	0.714914	0.823814	Iba1	Mybpc1
ENSMUSG00000020063	-0.0803025	-0.319108	0.651661	0.065837	Nonsig	0.844246	0.17323	Iba1	Sirt1
ENSMUSG00000020064	0.158088	-0.0811855	0.371881	0.648076	Nonsig	0.666702	0.775312	Iba1	Herc4
ENSMUSG00000020067	0.00353236	-0.0236797	0.984182	0.89425	Nonsig	0.993801	0.939817	Iba1	Mypn
ENSMUSG00000020069	-0.233792	-0.323781	0.183265	0.061761	Nonsig	0.484969	0.165885	Iba1	Hnrnph3
ENSMUSG00000020070	-0.268967	-0.269077	0.124006	0.123846	Nonsig	0.407432	0.264018	Iba1	Rufy2
ENSMUSG00000020072	-0.270383	-0.112291	0.121962	0.527207	Nonsig	0.404208	0.683684	Iba1	Pbld2
ENSMUSG00000020074	-0.0327107	-0.118633	0.854289	0.503985	Nonsig	0.944693	0.66548	Iba1	Ccar1
ENSMUSG00000020075	0.318519	0.417673	0.0663658	0.0139771	Exclusively sig (no adjustment)	0.310346	0.0593677	Iba1	Ddx21
ENSMUSG00000020076	-0.121574	-0.25251	0.493392	0.14965	Nonsig	0.750797	0.29974	Iba1	Ddx50
ENSMUSG00000020077	0.579825	0.814937	0.000325721	4.44e-09	Both	0.0338729	2e-06	Iba1	Srgn
ENSMUSG00000020078	0.390143	0.4302	0.0225455	0.0111003	Both	0.194151	0.0506119	Iba1	Vps26a
ENSMUSG00000020079	-0.270018	-0.367696	0.122488	0.0324029	Exclusively sig (no adjustment)	0.404934	0.106985	Iba1	Supv3l1
ENSMUSG00000020080	0.236573	0.248302	0.17796	0.156785	Nonsig	0.477284	0.309363	Iba1	Hkdc1
ENSMUSG00000020083	0.0553474	0.00757059	0.755881	0.966106	Nonsig	0.901808	0.981926	Iba1	Fam241b
ENSMUSG00000020085	0.0513444	0.307379	0.773057	0.077	Nonsig	0.908149	0.192139	Iba1	Aifm2
ENSMUSG00000020086	-0.21704	-0.468695	0.217585	0.00517583	Exclusively sig (no adjustment)	0.523916	0.0294692	Iba1	Macroh2a2
ENSMUSG00000020087	-0.295093	-0.376121	0.0902131	0.0283565	Exclusively sig (no adjustment)	0.354047	0.0975641	Iba1	Tysnd1
ENSMUSG00000020088	0.123432	0.0346883	0.486759	0.845582	Nonsig	0.74654	0.908158	Iba1	Sar1a
ENSMUSG00000020089	0.0728725	-0.278623	0.682123	0.110567	Nonsig	0.864298	0.244574	Iba1	Ppa1
ENSMUSG00000020090	-0.0291619	0.0378246	0.869955	0.831811	Nonsig	0.950389	0.900264	Iba1	Npffr1
ENSMUSG00000020091	0.000860516	0.137011	0.996146	0.439715	Nonsig	0.998499	0.609753	Iba1	Eif4ebp2
ENSMUSG00000020092	0.221307	0.370393	0.208453	0.0310593	Exclusively sig (no adjustment)	0.512662	0.103904	Iba1	Pald1
ENSMUSG00000020096	-0.1742	-0.389549	0.324466	0.0227697	Exclusively sig (no adjustment)	0.627707	0.0840906	Iba1	Tbata
ENSMUSG00000020097	0.477113	0.794205	0.00432928	2.07e-08	Both	0.0990329	5.41e-06	Iba1	Sgpl1
ENSMUSG00000020098	-0.194761	0.0298877	0.269691	0.866747	Nonsig	0.577353	0.921555	Iba1	Pcbd1
ENSMUSG00000020099	0.0439555	0.181427	0.805036	0.304478	Nonsig	0.921726	0.481541	Iba1	Unc5b
ENSMUSG00000020100	0.681603	0.783341	9.07e-06	4.33e-08	Both	0.0105158	8.29e-06	Iba1	Slc29a3
ENSMUSG00000020101	0.477355	0.695123	0.00430687	5.06e-06	Both	0.0990202	0.000193416	Iba1	Vsir
ENSMUSG00000020102	0.420701	0.367846	0.0132298	0.0323266	Both	0.155127	0.106801	Iba1	Slc16a7
ENSMUSG00000020105	0.00661822	0.0995626	0.970367	0.575326	Nonsig	0.989971	0.720827	Iba1	Lrig3
ENSMUSG00000020107	-0.181323	-0.290004	0.30476	0.0961689	Nonsig	0.611271	0.223158	Iba1	Anapc16
ENSMUSG00000020108	0.0387671	-0.246908	0.827682	0.159202	Nonsig	0.932557	0.312026	Iba1	Ddit4
ENSMUSG00000020109	0.161425	0.184776	0.361738	0.295485	Nonsig	0.659818	0.472485	Iba1	Dnajb12
ENSMUSG00000020111	-0.3996	-0.46027	0.0192123	0.00616185	Both	0.182822	0.0334808	Iba1	Micu1
ENSMUSG00000020114	0.170944	-0.00590082	0.333734	0.973578	Nonsig	0.636527	0.985757	Iba1	Cand1
ENSMUSG00000020115	0.284443	0.343741	0.103014	0.0465373	Exclusively sig (no adjustment)	0.378305	0.13739	Iba1	Tbk1
ENSMUSG00000020116	0.0503858	-0.0262637	0.777186	0.882785	Nonsig	0.909608	0.932614	Iba1	Pno1
ENSMUSG00000020120	0.59962	0.81657	0.00017843	3.9e-09	Both	0.0258801	1.87e-06	Iba1	Plek
ENSMUSG00000020121	-0.0558839	-0.290395	0.753587	0.095701	Nonsig	0.900397	0.222504	Iba1	Srgap1
ENSMUSG00000020122	0.399272	0.508731	0.0193205	0.00212418	Both	0.182822	0.0155487	Iba1	Egfr
ENSMUSG00000020124	-0.0338442	-0.148311	0.849296	0.402542	Nonsig	0.943019	0.57625	Iba1	Usp15
ENSMUSG00000020128	0.0827835	0.034021	0.641608	0.848518	Nonsig	0.839559	0.909982	Iba1	Vps54
ENSMUSG00000020130	0.158951	0.172923	0.369241	0.328083	Nonsig	0.664169	0.505582	Iba1	Tbc1d15
ENSMUSG00000020131	-0.2843	-0.0200266	0.103195	0.910493	Nonsig	0.378433	0.949871	Iba1	Pcsk4
ENSMUSG00000020132	0.651471	0.569419	3.01e-05	0.000440223	Both	0.0121007	0.00500205	Iba1	Rab21
ENSMUSG00000020133	-0.221714	-0.130066	0.207596	0.463458	Nonsig	0.511942	0.631373	Iba1	2310011J03Rik
ENSMUSG00000020134	-0.181145	-0.512234	0.305243	0.00195479	Exclusively sig (no adjustment)	0.61151	0.0146207	Iba1	Peli1
ENSMUSG00000020135	-0.435896	-0.487903	0.0099681	0.00342089	Both	0.136481	0.0219089	Iba1	Apc2
ENSMUSG00000020137	-0.12891	-0.107864	0.467474	0.543719	Nonsig	0.73261	0.696526	Iba1	Thap2
ENSMUSG00000020140	-0.354638	-0.339929	0.0395945	0.0491847	Both	0.247809	0.142127	Iba1	Lgr5
ENSMUSG00000020142	0.439822	0.601452	0.00924595	0.000168425	Both	0.13199	0.00244434	Iba1	Slc1a4
ENSMUSG00000020143	0.700715	0.817408	3.94e-06	3.65e-09	Both	0.00562453	1.85e-06	Iba1	Dock2
ENSMUSG00000020149	0.292907	0.0713154	0.0927348	0.688572	Nonsig	0.359205	0.803735	Iba1	Rab1a
ENSMUSG00000020150	0.00344173	-0.18397	0.984587	0.297634	Nonsig	0.994019	0.474609	Iba1	Gamt
ENSMUSG00000020151	-0.212057	-0.643816	0.228591	3.99e-05	Exclusively sig (no adjustment)	0.53584	0.000863224	Iba1	Ptprr
ENSMUSG00000020152	0.368901	-0.161566	0.0317965	0.361314	Exclusively sig (age adjustment)	0.225927	0.537589	Iba1	Actr2
ENSMUSG00000020153	-0.0762791	-0.32346	0.668092	0.0620344	Nonsig	0.855206	0.166489	Iba1	Ndufs7
ENSMUSG00000020154	0.148085	0.390154	0.403267	0.0225412	Exclusively sig (no adjustment)	0.688821	0.0835018	Iba1	Ptprb
ENSMUSG00000020155	-0.134551	0.0350798	0.448046	0.84386	Nonsig	0.719909	0.906991	Iba1	Kcnmb1
ENSMUSG00000020156	-0.122169	-0.0321545	0.491263	0.856741	Nonsig	0.749689	0.914637	Iba1	Pwwp3a
ENSMUSG00000020160	-0.314935	-0.245333	0.0696532	0.161964	Nonsig	0.316758	0.315627	Iba1	Meis1
ENSMUSG00000020163	0.0110221	-0.0807805	0.950668	0.649719	Nonsig	0.981676	0.776331	Iba1	Uqcr11
ENSMUSG00000020166	-0.0191132	-0.513397	0.91456	0.00190123	Exclusively sig (no adjustment)	0.968598	0.0143327	Iba1	Cnot2
ENSMUSG00000020167	-0.0146561	0.253718	0.934435	0.147646	Nonsig	0.974849	0.297242	Iba1	Tcf3
ENSMUSG00000020169	0.438782	0.652898	0.00943273	2.85e-05	Both	0.132726	0.000669506	Iba1	Best3
ENSMUSG00000020170	0.417238	0.488574	0.0140873	0.00337036	Both	0.158803	0.0217083	Iba1	Frs2
ENSMUSG00000020171	-0.0962904	-0.239281	0.588008	0.1729	Nonsig	0.809768	0.330057	Iba1	Yeats4
ENSMUSG00000020173	0.133603	0.160809	0.451281	0.363599	Nonsig	0.72193	0.540016	Iba1	Cobl
ENSMUSG00000020175	-0.459439	-0.39704	0.00626733	0.0200711	Both	0.112604	0.0767085	Iba1	Rab36
ENSMUSG00000020176	0.0542748	0.123579	0.760472	0.486236	Nonsig	0.903844	0.650346	Iba1	Grb10
ENSMUSG00000020178	-0.331012	-0.341441	0.0558478	0.0481206	Exclusively sig (no adjustment)	0.28622	0.140258	Iba1	Adora2a
ENSMUSG00000020180	-0.145256	-0.281026	0.412411	0.107399	Nonsig	0.693668	0.240035	Iba1	Snrpd3
ENSMUSG00000020181	0.212742	0.367346	0.227057	0.0325804	Exclusively sig (no adjustment)	0.534691	0.107278	Iba1	Nav3
ENSMUSG00000020182	-0.0811159	-0.138899	0.648358	0.433375	Nonsig	0.842812	0.604484	Iba1	Ddc
ENSMUSG00000020183	0.0682361	-0.183737	0.701389	0.298257	Nonsig	0.874025	0.475272	Iba1	Cpm
ENSMUSG00000020184	0.0284225	-0.0388678	0.873225	0.827241	Nonsig	0.951685	0.897642	Iba1	Mdm2
ENSMUSG00000020186	-0.108498	-0.010577	0.541337	0.952659	Nonsig	0.780534	0.974328	Iba1	Csrp2
ENSMUSG00000020189	-0.214403	-0.181166	0.223364	0.305188	Nonsig	0.530212	0.482226	Iba1	Osbpl8
ENSMUSG00000020190	-0.0866215	-0.156427	0.62618	0.37699	Nonsig	0.832324	0.552698	Iba1	Mknk2
ENSMUSG00000020193	0.145648	0.328081	0.411134	0.0581879	Nonsig	0.693498	0.159491	Iba1	Zpbp
ENSMUSG00000020196	-0.334694	-0.419971	0.053015	0.0134068	Exclusively sig (no adjustment)	0.279918	0.0576945	Iba1	Cabin1
ENSMUSG00000020198	0.00502563	0.0872175	0.977496	0.623798	Nonsig	0.991706	0.757173	Iba1	Ap3d1
ENSMUSG00000020205	-0.0145865	-0.157051	0.934745	0.375065	Nonsig	0.974979	0.551104	Iba1	Phlda1
ENSMUSG00000020211	-0.0530586	-0.168697	0.765688	0.34022	Nonsig	0.905596	0.517036	Iba1	Sf3a2
ENSMUSG00000020212	-0.0932054	-0.0553151	0.600076	0.756018	Nonsig	0.817471	0.848286	Iba1	Mdm1
ENSMUSG00000020216	0.102689	-0.0409262	0.563325	0.81824	Nonsig	0.794095	0.891042	Iba1	Jsrp1
ENSMUSG00000020218	-0.313844	-0.463804	0.0706783	0.00573023	Exclusively sig (no adjustment)	0.318958	0.0317172	Iba1	Wif1
ENSMUSG00000020219	-0.258239	-0.363904	0.140319	0.0343717	Exclusively sig (no adjustment)	0.43208	0.111539	Iba1	Timm13
ENSMUSG00000020220	-0.140517	-0.0635506	0.427985	0.721046	Nonsig	0.705589	0.826527	Iba1	Vps13d
ENSMUSG00000020224	0.0423589	0.0811566	0.811989	0.648193	Nonsig	0.924918	0.775338	Iba1	Llph
ENSMUSG00000020225	0.212036	0.346845	0.228638	0.0444673	Exclusively sig (no adjustment)	0.53584	0.133559	Iba1	Tmbim4
ENSMUSG00000020227	0.28226	0.583486	0.1058	0.000292257	Exclusively sig (no adjustment)	0.381559	0.00369212	Iba1	Irak3
ENSMUSG00000020228	0.102652	0.103208	0.563469	0.561343	Nonsig	0.794197	0.710067	Iba1	Helb
ENSMUSG00000020230	-0.323081	-0.362718	0.0623583	0.0350068	Exclusively sig (no adjustment)	0.300846	0.113077	Iba1	Prmt2
ENSMUSG00000020231	0.0337394	0.284977	0.849757	0.102341	Nonsig	0.943019	0.23274	Iba1	Dip2a
ENSMUSG00000020232	0.150921	0.295114	0.39422	0.0901887	Nonsig	0.684252	0.214127	Iba1	Hmg20b
ENSMUSG00000020235	-0.238458	-0.398677	0.174427	0.0195183	Exclusively sig (no adjustment)	0.473378	0.0751216	Iba1	Fzr1
ENSMUSG00000020238	-0.159425	-0.121632	0.367798	0.493184	Nonsig	0.663326	0.656267	Iba1	Ncln
ENSMUSG00000020241	0.224942	0.38741	0.200885	0.0235933	Exclusively sig (no adjustment)	0.505144	0.0862999	Iba1	Col6a2
ENSMUSG00000020246	0.111657	0.0467212	0.529557	0.793027	Nonsig	0.77333	0.873681	Iba1	Hcfc2
ENSMUSG00000020248	-0.0714241	-0.411714	0.688121	0.0155514	Exclusively sig (no adjustment)	0.867012	0.0639781	Iba1	Nfyb
ENSMUSG00000020250	-0.0639368	0.296805	0.719419	0.0882742	Nonsig	0.883755	0.211017	Iba1	Txnrd1
ENSMUSG00000020251	0.195216	-0.167872	0.268552	0.34262	Nonsig	0.576533	0.519773	Iba1	Glt8d2
ENSMUSG00000020253	0.279202	0.576118	0.109797	0.00036304	Exclusively sig (no adjustment)	0.386927	0.00432535	Iba1	Ppm1m
ENSMUSG00000020255	0.168303	0.351061	0.341365	0.0417744	Exclusively sig (no adjustment)	0.642757	0.127723	Iba1	D10Wsu102e
ENSMUSG00000020256	0.492135	0.75754	0.00311265	2.14e-07	Both	0.0869327	2.48e-05	Iba1	Aldh1l2
ENSMUSG00000020257	-0.14564	-0.410958	0.411161	0.0157614	Exclusively sig (no adjustment)	0.693498	0.0646216	Iba1	Wdr82
ENSMUSG00000020258	-0.00906941	-0.140573	0.9594	0.427798	Nonsig	0.985161	0.599474	Iba1	Glyctk
ENSMUSG00000020260	-0.0480328	0.185457	0.787347	0.293679	Nonsig	0.914138	0.470432	Iba1	Pofut2
ENSMUSG00000020261	0.235336	0.0449741	0.180307	0.800608	Nonsig	0.480462	0.879006	Iba1	Slc36a1
ENSMUSG00000020262	-0.443267	-0.373412	0.00864948	0.0296094	Both	0.128724	0.100456	Iba1	Adarb1
ENSMUSG00000020263	-0.33421	-0.0681183	0.0533807	0.701881	Nonsig	0.280441	0.813464	Iba1	Appl2
ENSMUSG00000020265	-0.162782	-0.174916	0.357664	0.322452	Nonsig	0.657225	0.499639	Iba1	Sumo3
[truncated: 60,813 more rows]

## Sheet: SuppData6_RegionExclusion
Name in customized hierarchy file	Origin	Name in figures	QCAlign assessment (fig 2b)	Load assessment (fig 3a)	Integration with Bulk-RNAseq
root	QCAlign	N/A	No (parent term, no result)	No (parent term, no result)	No
Basic cell groups and regions	QCAlign	N/A	No (parent term, no result)	No (parent term, no result)	No
Cerebrum	QCAlign	N/A	No (parent term, no result)	No (parent term, no result)	No
Cerebral cortex	QCAlign	N/A	No (parent term, no result)	No (parent term, no result)	No
Cortical plate	QCAlign	N/A	No (parent term, no result)	No (parent term, no result)	No
Isocortex	QCAlign	Isocortex	Yes	Yes	No
Olfactory areas	QCAlign	Olfactory areas	Yes	Yes	No
Hippocampal formation	QCAlign	Hippo formation unassigned	Yes	No (unassigned pixels)	No
Hippocampal region	QCAlign	N/A	No (parent term, no result)	No (parent term, no result)	No
Ammon's horn	QCAlign	Ammon's horn	Yes	Yes	No
Dentate gyrus	QCAlign	N/A	No (parent term, no result)	No (parent term, no result)	No
Dentate gyrus, molecular layer	QCAlign	DG, molecular layer	Yes	Yes	No
Dentate gyrus, polymorph layer	QCAlign	DG, polymorph layer	Yes	Yes	No
Dentate gyrus, granule cell layer	QCAlign	DG, granule cell layer	Yes	Yes	No
Fasciola cinerea	QCAlign	Fasciola cinerea	Yes	No (low sampling)	No
Induseum griseum	QCAlign	Induseum griseum	Yes	No (low sampling)	No
Retrohippocampal region	QCAlign	N/A	No (parent term, no result)	No (parent term, no result)	No
Entorhinal area	QCAlign	Entorhinal area	Yes	Yes	No
Parasubiculum	QCAlign	Parasubiculum	Yes	Yes	No
Postsubiculum	QCAlign	Postsubiculum	Yes	Yes	No
Presubiculum	QCAlign	Presubiculum	Yes	Yes	No
Subiculum	QCAlign	Subiculum	Yes	Yes	No
Cortical subplate	QCAlign	Cortical subplate unassigned	Yes	No (unassigned pixels)	No
Claustrum	QCAlign	Claustrum	Yes	Yes	No
Endopiriform nucleus	QCAlign	Endopiriform nucleus	Yes	Yes	No
Lateral amygdalar nucleus	QCAlign	Lateral amygdalar nuc	Yes	Yes	No
Basolateral amygdalar nucleus	QCAlign	Basolateral amygdalar nuc	Yes	Yes	No
Basomedial amygdalar nucleus	QCAlign	Basomedial amygdalar nuc	Yes	Yes	No
Posterior amygdalar nucleus	QCAlign	Posterior amygdalar nuc	Yes	Yes	No
Cerebral nuclei	QCAlign	N/A	No (parent term, no result)	No (parent term, no result)	No
Striatum	QCAlign	Striatum	Yes	No (parent term)	No
Striatum dorsal region	QCAlign	N/A	No (parent term, no result)	No (parent term, no result)	No
Caudoputamen	QCAlign	Caudoputamen	Yes	Yes	No
Striatum ventral region	QCAlign	N/A	No (parent term, no result)	No (parent term, no result)	No
Nucleus accumbens	QCAlign	Nucleus accumbens	Yes	Yes	No
Fundus of striatum	QCAlign	Fundus of striatum	Yes	Yes	No
Olfactory tubercle	QCAlign	Olfactory tubercle	Yes	Yes	No
Lateral septal complex	QCAlign	Lateral septal complex	Yes	Yes	No
Striatum-like amygdalar nuclei	QCAlign	Striatum-like amygdalar nuc	Yes	Yes	No
Pallidum	QCAlign	Pallidum	Yes	Yes	No
Brainstem	QCAlign	N/A	No (parent term, no result)	No (parent term, no result)	No
Interbrain	QCAlign	N/A	No (parent term, no result)	No (parent term, no result)	No
Thalamus	QCAlign	Thalamus unassigned	Yes	No (unassigned pixels)	No
Thalamus, sensory-motor cortex related	QCAlign	N/A	No (parent term, no result)	No (parent term, no result)	No
Ventral group of the dorsal thalamus	QCAlign	Ventral group of dorsal thal	Yes	Yes	No
Subparafascicular nucleus	QCAlign	Subparafascicular nucleus	Yes	Yes	No
Subparafascicular area	QCAlign	Subparafascicular area	Yes	No (low sampling)	No
Peripeduncular nucleus	QCAlign	Peripeduncular nucleus	Yes	No (low sampling)	No
Geniculate group, dorsal thalamus	QCAlign	Geniculate, dorsal thal	Yes	Yes	No
Thalamus, polymodal association cortex related	QCAlign	N/A	No (parent term, no result)	No (parent term, no result)	No
Lateral group of the dorsal thalamus	QCAlign	Lateral, dorsal thal	Yes	Yes	No
Anterior group of the dorsal thalamus	QCAlign	Anterior, dorsal thal	Yes	Yes	No
Medial group of the dorsal thalamus	QCAlign	Medial, dorsal thal	Yes	Yes	No
Midline group of the dorsal thalamus	QCAlign	Midline, dorsal thal	Yes	Yes	No
Intralaminar nuclei of the dorsal thalamus	QCAlign	Intralaminar nuc, dorsal thal	Yes	Yes	No
Reticular nucleus of the thalamus	QCAlign	Reticular nuc, dorsal thal	Yes	Yes	No
Geniculate group, ventral thalamus	QCAlign	Geniculate, ventral thal	Yes	Yes	No
Epithalamus	QCAlign	Epithalamus	Yes	Yes	No
Hypothalamus	QCAlign	N/A	No (hypothalamus removed)	No (hypothalamus removed)	No
Midbrain	QCAlign	Midbrain unassigned	Yes	No (unassigned pixels)	No
Midbrain, sensory related	QCAlign	Midbrain, sensory related	Yes	Yes	No
Midbrain, motor related	QCAlign	Midbrain, motor related	Yes	Yes	No
Midbrain, behavioral state related	QCAlign	Midbrain, behavioral related	Yes	Yes	No
Hindbrain	QCAlign	N/A	No (parent term, no result)	No (parent term, no result)	No
Pons	QCAlign	Pons unassigned	Yes	No (unassigned pixels)	No
Pons, sensory related	QCAlign	Pons, sensory related	Yes	Yes	No
Pons, motor related	QCAlign	Pons, motor related	Yes	Yes	No
Pons, behavioral state related	QCAlign	Pons, behavioral related	Yes	Yes	No
Medulla	QCAlign	N/A	No (unassigned pixels, no result)	No (unassigned pixels, no result)	No
Medulla, sensory related	QCAlign	Medulla, sensory related	Yes	No (low sampling)	No
Medulla, motor related	QCAlign	N/A	No (no result)	No (No result)	No
Medulla, behavioral state related	QCAlign	Medulla, behavioral related	Yes	No (low sampling)	No
Cerebellum	QCAlign	N/A	No (cerebellum removed)	No (cerebellum removed)	No
Cerebellar cortex	QCAlign	N/A	No (parent term, no result)	No (parent term, no result)	No
Cerebellar nuclei	QCAlign	N/A	No (parent term, no result)	No (parent term, no result)	No
fiber tracts	QCAlign	Fiber tracts	Yes	Yes	No
ventricular systems	QCAlign	Ventricular systems	Yes	Yes	No
Cortex	Nutil default summary regions	N/A	No (not part of intermediate hierarchy)	Yes (but not included in analysis)	No
Hippo	Nutil default summary regions	Hippo formation	No (not part of intermediate hierarchy)	Yes (but not included in analysis)	Yes
Mid_Hind_Medulla	Nutil default summary regions	N/A	No (not part of intermediate hierarchy)	Yes (but not included in analysis)	No
Striatum_Pallidum	Nutil default summary regions	N/A	No (not part of intermediate hierarchy)	Yes (but not included in analysis)	No
Thalamus	Nutil default summary regions	N/A	No (not part of intermediate hierarchy)	Yes (but not included in analysis)	No
